# Supplementary material for: Transcriptome response to alkane biofuels in Saccharomyces cerevisiae: identification of efflux pumps involved in alkane tolerance
Source: Biotechnol Biofuels. 2013 Jul 5;6:95. doi: 10.1186/1754-6834-6-95 (PMC3717029; doi:10.1186/1754-6834-6-95)
Supplement: Additional file 3: Table S1 — List of genes differentially regulated in S. cerevisiae upon exposure to alkanes. This table contains 7 sub-tables (A-G): A. Genes differently regulated upon exposure to C10 (24 h, and 48 h) and C9 (48 h); B. C9-48 h; C. C10-24 h; D. C10-48 h; E. C11-48 h; F. C12-24 h. G. C12-48 h. Table S2. Validation of microarray data by qPCR upon exposure to C10 for 48 h. Table S3. ROS levels in S. cerevisiae upon exposure to C9 and C10 for 24 h. Table S4. Yeast strains and plasmids used in this study. Table S5. Primers used in this study. [file 1754-6834-6-95-S3.xlsx]

## Sheet: Additional Table List
Aditional Table Name	Additional Table Title
Additional Table 1	List of genes differentially regulated in S. cerevisiae upon exposure to alkanes
	Contains 7 sub-tables (A-G):
	A. Genes differently regulated upon exposure to C10 (24h, 48h) and C9 (48h)
	B. C9-48h
	C. C10-24h
	D. C10-48h
	E. C11-48h
	F. C12-24h
	G. C12-48h
Additional Table 2	Validation of microarray data by qPCR upon exposure to C10 for 48h
Additional Table 3	ROS levels in S. cerevisiae upon exposure to C9 and C10 for 24h
Additional Table 4	Yeast strains and plasmids used in this study
Additional Table 5	Primers used in this study

## Sheet: Additional Table 1
Additional Table 1. List of genes differentially regulated in S. cerevisiae upon exposure to alkanes
Notes:1) two biological replicates, p-value<0.05 (t-test)
2) Additional Table 1 contains 7sub-tables (A-G) below.
A. Genes differently regulated upon exposure to C10 (24h, 48h) and C9 (48h)
Gene ID	Gene Symbol	C10-48h	C10-48h	C10-24h	C10-24h	C9-48h	C9-48h
Up-regulated
YOL107W	YOL107W	3.29576	up	2.55941	up	2.63483	up
YNL246W	VPS75	2.74719	up	2.07469	up	2.74687	up
Q0275	COX3	2.58662	up	3.31099	up	2.41521	up
YKL107W	YKL107W	2.48895	up	2.36928	up	3.08711	up
YGR234W	YHB1	2.33204	up	3.5845	up	2.44159	up
YOR264W	DSE3	4.0793	up	3.50491	up	4.21974	up
YGR041W	BUD9	3.60712	up	3.50907	up	4.23528	up
YGR157W	CHO2	4.63578	up	4.66597	up	3.79393	up
YER026C	CHO1	2.91743	up	2.08648	up	2.79256	up
YIL162W	SUC2	3.00413	up	2.51709	up	3.32405	up
YLR327C	TMA10	4.09881	up	2.02093	up	3.60698	up
YKL185W	ASH1	3.44728	up	2.63711	up	2.34864	up
YMR081C	ISF1	4.28163	up	2.4644	up	4.83882	up
YLR099C	ICT1	3.31918	up	3.17996	up	3.57041	up
YDR406W	PDR15	3.30293	up	3.64277	up	4.93905	up
YPR160W	GPH1	3.11192	up	2.22056	up	3.35039	up
Q0045	COX1	2.65024	up	2.78013	up	3.74458	up
YOL084W	PHM7	3.6451	up	2.34897	up	7.29714	up
YBL003C	HTA2	4.37435	up	3.07446	up	4.30167	up
YJR074W	MOG1	3.98488	up	2.98656	up	2.97345	up
YGL028C	SCW11	3.51746	up	4.69213	up	3.76539	up
YGR243W	FMP43	6.25143	up	4.52381	up	7.54747	up
YER011W	TIR1	3.5798	up	3.89731	up	6.13107	up
YBR029C	CDS1	4.43181	up	3.77664	up	4.38171	up
YDL222C	FMP45	4.81402	up	2.66044	up	3.44566	up
YJL078C	PRY3	2.66935	up	3.92741	up	2.80805	up
YBR030W	RKM3	2.42225	up	2.94199	up	2.94272	up
YCL021W-A	YCL021W-A	2.58459	up	2.75513	up	2.86304	up
YLR056W	ERG3	2.26936	up	2.3865	up	2.11921	up
YJR073C	OPI3	6.32928	up	3.40592	up	5.76432	up
YBL002W	HTB2	4.19075	up	2.96055	up	2.54939	up
YFL014W	HSP12	4.39937	up	2.14632	up	6.58629	up
YOL151W	GRE2	3.49525	up	2.7074	up	4.5454	up
YMR206W	YMR206W	3.41283	up	2.75448	up	3.73026	up
YHR096C	HXT5	3.77677	up	2.59413	up	5.07977	up
YGR067C	YGR067C	6.31623	up	5.5899	up	6.40037	up
YLR174W	IDP2	2.31942	up	2.28548	up	3.04923	up
YOR101W	RAS1	2.08433	up	2.53287	up	2.85547	up
YGR035C	YGR035C	3.03367	up	4.63228	up	3.17311	up
YDR011W	SNQ2	2.34096	up	2.36996	up	3.30304	up
YIL160C	POT1	2.76816	up	2.85715	up	7.66118	up
YGR088W	CTT1	4.4373	up	3.69719	up	9.4428	up
YGR201C	YGR201C	2.22223	up	2.23012	up	2.30435	up
YML054C	CYB2	2.51043	up	2.10998	up	2.12108	up
YER067W	YER067W	5.70981	up	2.60355	up	2.88672	up
YDL244W	THI13	2.78619	up	2.81954	up	5.02715	up
YDR342C	HXT7	7.70482	up	3.83555	up	10.5569	up
YNR016C	ACC1	3.33678	up	2.75626	up	6.28258	up
YMR169C	ALD3	7.66835	up	3.81908	up	14.2436	up
YGL055W	OLE1	4.61255	up	2.86031	up	4.01595	up
YPL248C	GAL4	3.33695	up	3.05203	up	3.26897	up
YLR460C	YLR460C	2.46065	up	2.21984	up	2.37485	up
YJR105W	ADO1	3.23402	up	2.42848	up	3.31027	up
YMR058W	FET3	3.4056	up	4.04126	up	3.53286	up
YML008C	ERG6	3.03737	up	2.29269	up	3.67692	up
YOR348C	PUT4	2.61186	up	2.16556	up	5.47368	up
YHR123W	EPT1	3.44196	up	2.62433	up	2.99261	up
YER138W-A	YER138W-A	2.40461	up	2.20589	up	2.77908	up
YCR010C	ADY2	3.2911	up	3.91924	up	6.36614	up
YLL061W	MMP1	2.29529	up	4.33597	up	3.21314	up
YLR133W	CKI1	3.76673	up	2.7129	up	3.07406	up
YPL231W	FAS2	4.98507	up	4.43043	up	5.78954	up
YJL153C	INO1	55.2784	up	44.8266	up	58.6327	up
YDR502C	SAM2	3.07117	up	3.79925	up	2.58901	up
YLR346C	YLR346C	4.88438	up	6.10038	up	4.36427	up
YER043C	SAH1	2.46346	up	3.05744	up	2.59142	up
YNL078W	NIS1	2.55454	up	2.35179	up	2.49942	up
YGR256W	GND2	3.01041	up	2.38794	up	6.15621	up
YMR174C	PAI3	2.79772	up	3.08933	up	4.29116	up
YOR237W	HES1	2.60528	up	2.45018	up	2.94849	up
YBR117C	TKL2	4.26596	up	2.36795	up	7.85429	up
YKL182W	FAS1	3.81826	up	3.56118	up	5.60405	up
YGR236C	YGR236C	2.42942	up	2.18808	up	3.52301	up
YBR067C	TIP1	5.51832	up	4.26479	up	6.33142	up
YOL101C	IZH4	3.23958	up	5.66964	up	3.809	up
YBR066C	NRG2	2.87641	up	2.18601	up	2.21775	up
YBR219C	YBR219C	2.03697	up	3.17661	up	3.24014	up
YDR497C	ITR1	5.99489	up	5.23078	up	5.45008	up
YDR453C	TSA2	3.81792	up	2.49433	up	3.0045	up
Q0070	AI5_ALPHA	3.02614	up	3.89187	up	3.03154	up
YDL214C	PRR2	5.03746	up	4.17352	up	5.05296	up
YAL062W	GDH3	2.1181	up	2.58092	up	2.09857	up
YGR281W	YOR1	2.60508	up	2.8045	up	2.67934	up
YOR153W	PDR5	3.4979	up	5.31028	up	3.43791	up
YBR009C	HHF1	2.81042	up	2.06358	up	2.18452	up
YNL169C	PSD1	2.93699	up	2.89698	up	2.68344	up
YGR060W	ERG25	3.11891	up	2.10394	up	3.85401	up
YDR343C	HXT6	8.77944	up	5.6818	up	10.2783	up
YDR536W	STL1	7.18771	up	8.10142	up	21.1969	up
YIR033W	MGA2	2.13969	up	3.17669	up	2.50623	up
YMR107W	SPG4	3.62784	up	2.87391	up	4.02887	up
YNR002C	ATO2	5.31752	up	3.09247	up	4.33637	up
YMR318C	ADH6	2.75523	up	2.0411	up	3.42852	up
YJL079C	PRY1	2.0629	up	2.48516	up	2.70183	up
YOR356W	YOR356W	2.38563	up	2.32476	up	3.38633	up
YOR049C	RSB1	4.62951	up	4.32566	up	3.1275	up
YIL057C	YIL057C	16.0635	up	23.8109	up	137.768	up
YGL077C	HNM1	2.24637	up	2.84786	up	2.31181	up
YKL217W	JEN1	3.11581	up	2.5617	up	2.26512	up
YPL171C	OYE3	3.89575	up	2.74546	up	2.65565	up
YPL223C	GRE1	9.3506	up	4.42762	up	15.9337	up
YER124C	DSE1	5.02041	up	7.90475	up	9.44985	up
YML075C	HMG1	2.02772	up	2.12182	up	2.48398	up
YPR002W	PDH1	5.2749	up	3.83056	up	4.37094	up
YMR246W	FAA4	2.90634	up	3.83063	up	3.58929	up
Down-regulated
YDL054C	MCH1	2.39573	down	2.25847	down	2.71016	down
YOL055C	THI20	3.60176	down	3.72255	down	7.11627	down
YDL175C	AIR2	2.17296	down	2.71086	down	2.0298	down
YMR219W	ESC1	2.22801	down	2.90109	down	3.04526	down
YBR240C	THI2	4.10424	down	2.64809	down	6.765	down
YPR015C	YPR015C	2.87832	down	4.1714	down	4.43779	down
YOL163W	YOL163W	2.17289	down	2.68812	down	2.00846	down
YHR202W	YHR202W	2.33326	down	2.78315	down	2.00072	down
YDL025C	YDL025C	2.2326	down	2.49096	down	2.14547	down
YPL214C	THI6	4.78227	down	3.48821	down	8.26925	down
YMR104C	YPK2	2.41145	down	2.45572	down	4.1513	down
YKR096W	YKR096W	2.15907	down	3.38374	down	2.41466	down
YNR066C	YNR066C	3.32384	down	3.74802	down	3.39796	down
YLR237W	THI7	6.15127	down	5.4562	down	17.9407	down
YKL155C	RSM22	2.49889	down	2.60055	down	3.97597	down
YLR058C	SHM2	2.92701	down	2.64828	down	3.19685	down
YIR034C	LYS1	3.01187	down	3.00594	down	2.4998	down
YNL183C	NPR1	2.83866	down	3.13552	down	2.404	down
YDR117C	TMA64	2.02095	down	2.0298	down	2.34586	down
YDR076W	RAD55	2.5062	down	3.61905	down	2.27633	down
YOL017W	ESC8	2.90869	down	3.97998	down	2.59185	down
YKR080W	MTD1	4.70519	down	4.65818	down	6.25277	down
YDL036C	PUS9	2.19602	down	2.13701	down	2.51108	down
YFL041W	FET5	2.23082	down	2.56328	down	2.46646	down
YER085C	YER085C	7.43931	down	2.24535	down	8.15566	down
YOR298W	MUM3	3.46243	down	3.24637	down	3.83626	down
YDR080W	VPS41	2.5899	down	2.09256	down	2.45175	down
YMR306W	FKS3	3.41577	down	4.85986	down	3.83271	down
YOR306C	MCH5	2.33288	down	2.85928	down	4.14462	down
YKL124W	SSH4	2.32763	down	2.85715	down	2.48826	down
YDR019C	GCV1	3.02949	down	4.11397	down	2.88996	down
YGR144W	THI4	5.22543	down	3.2355	down	22.2871	down
YKL184W	SPE1	3.05575	down	2.67545	down	3.33813	down
YDL080C	THI3	3.80825	down	2.06493	down	3.73374	down
YML109W	ZDS2	2.41277	down	2.20286	down	3.02975	down
YGL263W	COS12	3.33436	down	2.90912	down	2.27633	up
YJL037W	IRC18	5.00221	down	2.12911	down	3.05742	down
YKL029C	MAE1	3.47987	down	2.09738	down	3.90608	down
YFL025C	BST1	2.88138	down	2.09554	down	2.26437	down
YLR004C	THI73	9.58829	down	17.6635	down	55.5418	down
YHR044C	DOG1	2.32477	down	2.01999	down	2.55625	down
YBL029W	YBL029W	7.76901	down	10.5494	down	15.191	down
B. C9-48h
Gene ID	GeneSymbol	Fold Change	p-value	Regulation
YAL007C	ERP2	2.65346	0.0382045	up
YAR035W	YAT1	2.81512	0.000101934	up
YAL062W	GDH3	2.09857	0.0383817	up
YAL054C	ACS1	2.24669	0.00290768	up
YBL064C	PRX1	2.2804	0.00166451	up
YBL044W	YBL044W	3.3206	0.0239436	up
YBL042C	FUI1	2.68174	0.00529253	up
YBL039C	URA7	2.01986	0.00174026	up
YBL003C	HTA2	4.30167	0.0055848	up
YBL002W	HTB2	2.54939	0.0156211	up
YBR009C	HHF1	2.18452	0.00530508	up
YBR026C	ETR1	2.07213	0.00321566	up
YBR029C	CDS1	4.38171	0.00103333	up
YBR030W	RKM3	2.94272	0.00232159	up
YBR031W	RPL4A	2.26663	2.45973e-05	up
YBR038W	CHS2	2.80443	0.00726347	up
YBR048W	RPS11B	2.18468	0.00813948	up
YBR053C	YBR053C	2.30354	0.00304174	up
YBR066C	NRG2	2.21775	0.00517866	up
YBR067C	TIP1	6.33142	0.00310185	up
YBR072W	HSP26	2.40441	0.00600784	up
YBR078W	ECM33	2.17768	0.00424007	up
YBR088C	POL30	3.66205	0.00970975	up
YBR117C	TKL2	7.85429	0.00434913	up
YBR118W	TEF2	2.03689	0.00723188	up
YBR149W	ARA1	2.2314	0.00529597	up
YBR158W	AMN1	3.03643	0.00648133	up
YBR189W	RPS9B	2.93848	0.00179056	up
YBR219C	YBR219C	3.24014	0.0305527	up
YBR230C	OM14	4.87943	0.00319067	up
YBR299W	MAL32	5.14221	0.00196704	up
YBL075C	SSA3	2.34256	0.0163617	up
YCR004C	YCP4	2.59981	0.000297986	up
YCR010C	ADY2	6.36614	0.00208671	up
YCR034W	FEN1	3.81203	0.00235767	up
YCL057W	PRD1	2.1991	0.00806888	up
YCR075C	ERS1	2.1899	0.00660073	up
YCR098C	GIT1	3.31205	0.0126211	up
YCL040W	GLK1	2.72553	0.00476926	up
YCL021W-A	YCL021W-A	2.86304	0.0069001	up
YDR298C	ATP5	2.04847	0.00503648	up
YDR342C	HXT7	10.5569	0.000808266	up
YDR343C	HXT6	10.2783	0.000530789	up
YDL186W	YDL186W	2.44341	0.026324	up
YDR399W	HPT1	2.67866	0.00879591	up
YDR406W	PDR15	4.93905	0.000318628	up
YDL181W	INH1	2.58344	0.00414352	up
YDR450W	RPS18A	2.02324	0.00731435	up
YDR451C	YHP1	2.93756	0.0100525	up
YDR453C	TSA2	3.0045	0.00430375	up
YDR454C	GUK1	2.29583	0.00494299	up
YDR461W	MFA1	2.86806	0.00195156	up
YDR497C	ITR1	5.45008	0.00368091	up
YDR498C	SEC20	2.10857	0.00285251	up
YDR501W	PLM2	3.82052	0.011257	up
YDR502C	SAM2	2.58901	0.00026602	up
YDR507C	GIN4	2.07465	0.0196603	up
YDR534C	FIT1	2.59264	0.00505338	up
YDR536W	STL1	21.1969	0.00139527	up
YDL244W	THI13	5.02715	0.00117328	up
YDL240W	LRG1	2.168	0.00659791	up
YDL085W	NDE2	3.94263	0.00374343	up
YDL083C	RPS16B	2.00169	0.000825719	up
YDL079C	MRK1	2.03615	0.0019063	up
YDL055C	PSA1	2.36656	0.0199094	up
YDL046W	NPC2	2.05665	0.0105883	up
YDL022W	GPD1	2.59043	0.00108734	up
YDL003W	MCD1	4.46413	0.00598629	up
YDR011W	SNQ2	3.30304	0.00103302	up
YDR012W	RPL4B	2.41265	0.000649297	up
YDL227C	HO	8.52983	0.00651275	up
YDR018C	YDR018C	2.46674	0.00627856	up
YDR025W	RPS11A	2.11844	0.00715464	up
YDR032C	PST2	2.16214	0.0047226	up
YDR034W-B	YDR034W-B	2.0897	0.0120535	up
YDR039C	ENA2	3.02047	0.00477757	up
YDR040C	ENA1	2.3368	0.00642766	up
YDR064W	RPS13	2.3038	0.00310555	up
YDR070C	FMP16	2.67547	0.00826848	up
YDR073W	SNF11	2.45911	0.000859666	up
YDR074W	TPS2	2.1759	0.000404583	up
YDR077W	SED1	2.53	0.000937586	up
YDL223C	HBT1	3.83878	0.000881374	up
YDL222C	FMP45	3.44566	0.00939214	up
YDR087C	RRP1	2.08217	0.00579138	up
YDR096W	GIS1	2.18896	0.000814055	up
YDL218W	YDL218W	2.13329	0.0112968	up
YDR119W	VBA4	2.08826	2.08468e-06	up
YDR144C	MKC7	2.88627	0.0129543	up
YDL214C	PRR2	5.05296	0.00137172	up
YDR155C	CPR1	2.39831	0.00142064	up
YDR216W	ADR1	2.65196	0.00793445	up
YDR224C	HTB1	2.23196	0.00717348	up
YDL204W	RTN2	5.94589	0.00620236	up
YDR256C	CTA1	3.54191	0.00290784	up
YDL246C	SOR2	2.25904	0.00237551	up
YIL132C	CSM2	2.87025	0.00894457	up
YIL123W	SIM1	3.42249	0.00230867	up
YIL057C	YIL057C	137.768	0.00271994	up
YIL015W	BAR1	2.8129	0.0181487	up
YIL162W	SUC2	3.32405	0.00270776	up
YIL160C	POT1	7.66118	0.00377867	up
YIR033W	MGA2	2.50623	0.00864094	up
YIR036C	IRC24	2.37975	0.000572351	up
YIR037W	HYR1	2.09577	0.00161172	up
YIR038C	GTT1	2.80286	0.00154819	up
YIL158W	AIM20	2.96569	0.0246799	up
YIL155C	GUT2	2.43047	0.00137455	up
YIL136W	OM45	2.41068	0.00484012	up
Q0045	COX1	3.74458	0.00178513	up
Q0070	AI5_ALPHA	3.03154	0.00389775	up
Q0130	OLI1	2.69554	0.00733453	up
Q0275	COX3	2.41521	0.00253376	up
YER003C	PMI40	3.19967	0.00664704	up
YER011W	TIR1	6.13107	0.0140314	up
YER023W	PRO3	2.29664	0.0026308	up
YER026C	CHO1	2.79256	0.00865507	up
YER031C	YPT31	2.02968	0.000125519	up
YER043C	SAH1	2.59142	8.49878e-05	up
YER054C	GIP2	2.93515	0.000883384	up
YEL066W	HPA3	2.26617	0.000135867	up
YER067W	YER067W	2.88672	0.00122036	up
YER070W	RNR1	4.04515	0.00624081	up
YER121W	YER121W	3.57275	0.011267	up
YER124C	DSE1	9.44985	0.00213467	up
YER138W-A	YER138W-A	2.61896	0.000561881	up
YEL057C	YEL057C	2.49379	0.0100738	up
YEL054C	RPL12A	2.23854	0.00287192	up
YEL040W	UTR2	2.89696	0.0143695	up
YEL034W	HYP2	3.90445	2.26189e-05	up
YFL014W	HSP12	6.58629	0.00108706	up
YFR005C	SAD1	2.08117	0.00150177	up
YFR012W	YFR012W	2.64255	0.0148543	up
YFR015C	GSY1	3.06197	0.00073064	up
YFR017C	YFR017C	2.01126	0.00506179	up
YFR031C-A	RPL2A	2.01815	0.00072392	up
YFR044C	DUG1	2.4742	0.00961599	up
YFR053C	HXK1	2.86954	0.00485349	up
YFL045C	SEC53	2.37048	0.0095183	up
YFL026W	STE2	2.2237	0.000162986	up
YGR256W	GND2	6.15621	0.00212721	up
YGR279C	SCW4	2.98873	0.00944433	up
YGR281W	YOR1	2.67934	0.00238575	up
YGL205W	POX1	2.30658	0.00898073	up
YGL200C	EMP24	2.03685	0.00825409	up
YGL187C	COX4	2.17025	0.00390037	up
YGL256W	ADH4	2.10741	0.0203636	up
YGL158W	RCK1	4.13052	0.0187526	up
YGL147C	RPL9A	3.98106	0.000340344	up
YGL135W	RPL1B	2.06419	0.00315611	up
YGL123W	RPS2	2.86259	0.000524825	up
YGL263W	COS12	2.27633	0.0353622	up
YGL251C	HFM1	2.10189	0.00793087	up
YGL077C	HNM1	2.31181	0.00351446	up
YGL076C	RPL7A	2.3657	0.00483872	up
YGL055W	OLE1	4.01595	0.0220155	up
YGL050W	TYW3	2.10309	0.0122718	up
YGL032C	AGA2	2.38734	0.00117696	up
YGL030W	RPL30	2.14696	0.0109849	up
YGL028C	SCW11	3.76539	0.0092184	up
YGR008C	STF2	2.43311	0.00577062	up
YGR014W	MSB2	2.01059	0.0251477	up
YGR031W	YGR031W	2.00017	0.0050978	up
YGR035C	YGR035C	3.17311	0.0127791	up
YGR036C	CAX4	2.09563	0.00940292	up
YGR037C	ACB1	2.52196	0.0147598	up
YGR041W	BUD9	4.23528	0.00391142	up
YGR043C	NQM1	2.83641	0.000230893	up
YGR052W	FMP48	5.19729	0.00279622	up
YGR060W	ERG25	3.85401	0.000842961	up
YGR066C	YGR066C	2.94702	0.00635932	up
YGR067C	YGR067C	6.40037	0.00117848	up
YGR086C	PIL1	2.35904	0.000834309	up
YGR088W	CTT1	9.4428	0.00141378	up
YGR157W	CHO2	3.79393	0.00105598	up
YGR192C	TDH3	2.02442	0.000118387	up
YGR194C	XKS1	2.05245	0.00904941	up
YGR198W	YPP1	2.02533	0.0114683	up
YGR201C	YGR201C	2.30435	0.00447339	up
YGR221C	TOS2	2.17401	0.013602	up
YGR234W	YHB1	2.44159	0.0017455	up
YGR243W	FMP43	7.54747	0.000102233	up
YGR248W	SOL4	2.98622	0.01682	up
YHR013C	ARD1	2.35781	0.0103859	up
YHR033W	YHR033W	3.51776	0.000340036	up
YHR043C	DOG2	2.94599	0.00301942	up
YHR061C	GIC1	4.34259	0.0243696	up
YHR083W	SAM35	2.02466	0.00259994	up
YHR087W	RTC3	2.34823	0.0051565	up
YHR096C	HXT5	5.07977	0.00143545	up
YHR117W	TOM71	2.12084	0.00482349	up
YHR123W	EPT1	2.99261	0.00786539	up
YHR137W	ARO9	2.16622	0.0161026	up
YHL032C	GUT1	2.62085	0.0111509	up
YHR143W	DSE2	6.75818	0.00809571	up
YHR160C	PEX18	3.0935	0.0051877	up
YHR163W	SOL3	2.16155	0.00450304	up
YHR174W	ENO2	2.1717	0.00532047	up
YHR184W	SSP1	2.31656	0.000298807	up
YJL167W	ERG20	2.04946	0.000114589	up
YJL158C	CIS3	2.39744	0.00985704	up
YJL157C	FAR1	2.06025	0.0115694	up
YJL153C	INO1	58.6327	0.00309756	up
YJL145W	SFH5	2.158	0.0106138	up
YJL097W	PHS1	2.41793	0.00402454	up
YJL091C	GWT1	2.41902	0.00371205	up
YJL079C	PRY1	2.70183	0.0147973	up
YJL078C	PRY3	2.80805	0.0244202	up
YJL045W	YJL045W	2.32215	0.0045016	up
YJL026W	RNR2	2.03399	0.00590426	up
YJR073C	OPI3	5.76432	0.00635281	up
YJR074W	MOG1	2.97345	0.00432609	up
YJR104C	SOD1	2.91488	0.00320106	up
YJR105W	ADO1	3.31027	0.00169036	up
YJR123W	RPS5	2.34302	0.000596656	up
YJL196C	ELO1	2.00408	0.00922878	up
YJR145C	RPS4A	2.13963	0.00340915	up
YJR147W	HMS2	2.17864	0.0161963	up
YJR153W	PGU1	2.89991	0.0228893	up
YJR159W	SOR1	4.74845	0.00195916	up
YJL190C	RPS22A	2.66479	0.0015606	up
YJL187C	SWE1	2.35094	0.0104037	up
YJL177W	RPL17B	2.25485	0.00709754	up
YJL173C	RFA3	2.30385	0.00497692	up
YKL182W	FAS1	5.60405	0.00333236	up
YKL152C	GPM1	2.39015	0.00108479	up
YKL141W	SDH3	2.63664	0.00211297	up
YKL217W	JEN1	2.26512	0.0145846	up
YKL107W	YKL107W	3.08711	0.00403848	up
YKL096W-A	CWP2	2.46612	0.00358264	up
YKL096W	CWP1	5.47705	0.00553313	up
YKL093W	MBR1	2.33544	0.00440075	up
YKL035W	UGP1	2.22946	0.001158	up
YKL016C	ATP7	2.02315	0.0117365	up
YKR013W	PRY2	3.62823	0.00476108	up
YKR039W	GAP1	2.01171	0.046502	up
YKR042W	UTH1	2.12384	0.00247826	up
YKR076W	ECM4	2.10641	0.000124696	up
YKR077W	MSA2	2.22323	0.00151321	up
YKL221W	MCH2	2.60817	0.00245087	up
YKL185W	ASH1	2.34864	0.0141815	up
YLR452C	SST2	2.35447	0.00379489	up
YLR460C	YLR460C	2.37485	0.00063095	up
YLL002W	RTT109	2.541	0.00631954	up
YLR011W	LOT6	2.00232	0.00915568	up
YLL062C	MHT1	2.07194	0.00225596	up
YLL061W	MMP1	3.21314	0.00313562	up
YLR042C	YLR042C	3.63059	0.010182	up
YLR043C	TRX1	2.38935	0.000759361	up
YLR056W	ERG3	2.11921	0.00658974	up
YLR061W	RPL22A	2.53349	0.00201795	up
YLR099C	ICT1	3.57041	0.00343261	up
YLR109W	AHP1	2.51252	0.0146615	up
YLR133W	CKI1	3.07406	0.00972928	up
YLR150W	STM1	2.47581	0.00559552	up
YLR152C	YLR152C	2.1403	0.0122685	up
YLR174W	IDP2	3.04923	0.00104436	up
YLR178C	TFS1	2.71053	0.00245573	up
YLR183C	TOS4	7.7911	0.00271745	up
YLR212C	TUB4	2.40618	0.00928127	up
YLR251W	SYM1	2.13612	0.000780027	up
YLR258W	GSY2	2.56837	0.00339629	up
YLR273C	PIG1	2.12486	0.00564275	up
YLR286C	CTS1	4.61281	0.00406991	up
YLR304C	ACO1	2.32795	0.00593077	up
YLR315W	NKP2	3.57699	0.0102389	up
YLR327C	TMA10	3.60698	0.00238688	up
YLR340W	RPP0	2.11005	0.00124488	up
YLR346C	YLR346C	4.36427	0.00714372	up
YLR348C	DIC1	2.62966	0.00141417	up
YLL028W	TPO1	3.51785	0.0012427	up
YLR367W	RPS22B	2.41153	0.00121076	up
YLR372W	SUR4	2.58123	0.00521493	up
YLR395C	COX8	2.36089	0.00276264	up
YLR413W	YLR413W	6.7426	0.00252261	up
YLL024C	SSA2	2.09344	0.000759303	up
YML131W	YML131W	2.12097	0.00317629	up
YML075C	HMG1	2.48398	0.00243204	up
YML064C	TEM1	2.01797	0.00745959	up
YML128C	MSC1	4.83334	0.00409574	up
YML054C	CYB2	2.12108	0.00102285	up
YML126C	ERG13	2.23387	0.000114146	up
YML028W	TSA1	2.07226	0.0101507	up
YML027W	YOX1	3.53214	0.00976806	up
YML008C	ERG6	3.67692	0.00125973	up
YMR003W	AIM34	2.58026	0.00529044	up
YMR006C	PLB2	2.5481	0.0133394	up
YMR015C	ERG5	2.45965	0.00133759	up
YMR032W	HOF1	2.41954	0.0124712	up
YMR058W	FET3	3.53286	0.0141611	up
YMR078C	CTF18	3.48733	0.00248932	up
YMR081C	ISF1	4.83882	5.23181e-05	up
YMR105C	PGM2	2.41291	0.0025298	up
YMR107W	SPG4	4.02887	0.00415933	up
YMR116C	ASC1	2.99174	0.000578482	up
YMR144W	YMR144W	3.82205	0.00823699	up
YMR169C	ALD3	14.2436	0.00113527	up
YMR174C	PAI3	4.29116	0.000687036	up
YMR191W	SPG5	2.0367	0.00313027	up
YMR196W	YMR196W	2.86803	0.000928621	up
YMR199W	CLN1	3.79405	0.00606483	up
YMR206W	YMR206W	3.73026	0.00258252	up
YML100W	TSL1	2.18081	0.00452262	up
YMR246W	FAA4	3.58929	0.00873273	up
YMR280C	CAT8	2.55785	0.00151762	up
YMR303C	ADH2	8.49292	0.00212496	up
YMR305C	SCW10	2.5713	0.00400074	up
YMR318C	ADH6	3.42852	0.0153948	up
YNL283C	WSC2	2.84834	0.00627972	up
YNL280C	ERG24	2.46248	0.00380248	up
YNL274C	GOR1	2.11267	0.000368114	up
YNL257C	SIP3	2.08944	0.00133546	up
YNL246W	VPS75	2.74687	0.00754184	up
YNL327W	EGT2	3.16724	0.00710116	up
YNL195C	YNL195C	2.96967	0.0105997	up
YNL194C	YNL194C	2.40104	0.00743139	up
YNL169C	PSD1	2.68344	0.00304162	up
YNL148C	ALF1	2.1669	0.00237534	up
YNL111C	CYB5	2.57039	0.00152608	up
YNL090W	RHO2	2.03592	0.00196172	up
YNL078W	NIS1	2.49942	0.00503681	up
YNL072W	RNH201	2.73365	0.00225764	up
YNL069C	RPL16B	2.04767	0.00546576	up
YNL066W	SUN4	2.85558	0.0106289	up
YNL045W	LAP2	2.68355	0.0128169	up
YNL036W	NCE103	2.49872	0.00521329	up
YNL034W	YNL034W	3.32017	0.025106	up
YNL030W	HHF2	2.195	0.0149436	up
YNL015W	PBI2	3.65428	0.00201191	up
YNL302C	RPS19B	2.01064	0.00998824	up
YNR002C	ATO2	4.33637	0.00257759	up
YNR009W	NRM1	2.28004	0.0428373	up
YNR014W	YNR014W	2.02233	0.00122984	up
YNL300W	TOS6	4.5394	0.0101017	up
YNR016C	ACC1	6.28258	0.00113723	up
YNR067C	DSE4	2.21343	0.00755205	up
YNL289W	PCL1	5.41941	0.00706211	up
YOR356W	YOR356W	3.38633	0.00212878	up
YOR369C	RPS12	2.08623	1.35388e-05	up
YOR374W	ALD4	8.6197	0.000864068	up
YOR388C	FDH1	2.64181	0.0115866	up
YOR393W	ERR1	2.00225	0.0148559	up
YOL107W	YOL107W	2.63483	0.00735156	up
YOL101C	IZH4	3.809	0.0162058	up
YOL093W	TRM10	2.49815	0.00136372	up
YOL084W	PHM7	7.29714	0.00164599	up
YOL082W	ATG19	2.06904	0.00928939	up
YOL058W	ARG1	2.93841	0.000855599	up
YOL052C-A	DDR2	3.00702	0.00219799	up
YOL049W	GSH2	2.04361	0.0103067	up
YOL039W	RPP2A	2.55397	0.0050008	up
YOL007C	CSI2	6.65139	0.00462346	up
YOL154W	ZPS1	2.05972	0.00559895	up
YOR026W	BUB3	2.16386	0.0119239	up
YOR049C	RSB1	3.1275	0.0048224	up
YOL151W	GRE2	4.5454	0.000268391	up
YOR063W	RPL3	2.3706	0.0013206	up
YOR068C	VAM10	2.30597	0.024168	up
YOR073W	SGO1	2.15006	0.0156694	up
YOR074C	CDC21	2.9773	0.0164104	up
YOR084W	LPX1	2.08142	0.00859323	up
YOR086C	TCB1	2.00028	0.00193324	up
YOR095C	RKI1	2.05098	0.000432499	up
YOR101W	RAS1	2.85547	0.000115718	up
YOL143C	RIB4	2.24519	0.00907787	up
YOR142W	LSC1	2.45687	0.0085329	up
YOR152C	YOR152C	2.17868	0.00316355	up
YOR153W	PDR5	3.43791	0.00379557	up
YOR161C	PNS1	3.98337	0.00547852	up
YOR167C	RPS28A	2.03751	0.00176669	up
YOR186W	YOR186W	3.21602	0.00726439	up
YOR237W	HES1	2.94849	0.000396833	up
YOR247W	SRL1	5.58365	0.00230273	up
YOR255W	OSW1	2.56813	0.0310384	up
YOR264W	DSE3	4.21974	0.00313174	up
YOR284W	HUA2	2.5314	0.0058825	up
YOR293W	RPS10A	2.02018	0.0160064	up
YOR315W	SFG1	2.1523	0.0229057	up
YOR324C	FRT1	2.01023	0.00144339	up
YOL120C	RPL18A	2.67359	0.00612925	up
YOR348C	PUT4	5.47368	0.00289163	up
YPL231W	FAS2	5.78954	0.0054226	up
YPL223C	GRE1	15.9337	0.00317229	up
YPL222W	FMP40	2.29831	0.00699692	up
YPL220W	RPL1A	2.08775	0.00187884	up
YPL186C	UIP4	2.08158	0.0054821	up
YPL171C	OYE3	2.65565	0.0125795	up
YPL163C	SVS1	4.3243	0.00513202	up
YPL272C	YPL272C	3.51801	0.00593414	up
YPL137C	GIP3	2.10905	0.00210885	up
YPL131W	RPL5	2.43331	0.00215098	up
YPL127C	HHO1	2.26344	0.00889563	up
YPL113C	YPL113C	6.20655	0.000485703	up
YPL265W	DIP5	2.01434	0.00464305	up
YPL068C	YPL068C	2.17205	0.00115148	up
YPL061W	ALD6	8.04676	0.000317228	up
YPL054W	LEE1	3.02686	0.00191421	up
YPL037C	EGD1	2.61344	0.000637117	up
YPL036W	PMA2	2.43687	0.00597347	up
YPL028W	ERG10	2.15956	0.00522805	up
YPL027W	SMA1	2.16159	0.00811093	up
YPL004C	LSP1	2.07315	0.000663637	up
YPR002W	PDH1	4.37094	0.000577871	up
YPR028W	YOP1	2.11663	0.000428435	up
YPR052C	NHP6A	2.27079	0.00325089	up
YPL256C	CLN2	3.78027	0.00827288	up
YPR054W	SMK1	4.90619	0.0236219	up
YPR063C	YPR063C	2.28349	0.00909801	up
YPR102C	RPL11A	2.06188	0.00584251	up
YPR105C	COG4	2.10709	0.0134589	up
YPR118W	MRI1	2.07053	0.00346709	up
YPR119W	CLB2	2.22755	0.00758911	up
YPR120C	CLB5	2.57391	0.00635318	up
YPR139C	VPS66	2.15869	0.00389262	up
YPL248C	GAL4	3.26897	0.001508	up
YPR149W	NCE102	2.86965	0.00136943	up
YPR160W	GPH1	3.35039	8.29407e-05	up
YPR184W	GDB1	2.5157	0.00439529	up
YPR192W	AQY1	2.57766	0.0162597	up
TC21215		3.52301	0.00134772	up
YAL015C	NTG1	2.0567	0.00257095	down
YAR028W	YAR028W	2.81819	0.00219619	down
YAR029W	YAR029W	2.15248	0.00114208	down
YAL037W	YAL037W	2.33895	0.000971387	down
YAL067C	SEO1	2.31461	0.00200969	down
YBL061C	SKT5	2.08483	0.00680661	down
YBL052C	SAS3	3.10963	0.0103348	down
YBL033C	RIB1	3.08052	0.0029916	down
YBL029W	YBL029W	15.191	0.00904111	down
YBL103C	RTG3	2.14302	0.000210315	down
YBR007C	DSF2	2.23624	0.00180072	down
YBR018C	GAL7	2.53735	0.00195144	down
YBR054W	YRO2	6.52618	0.000254484	down
YBL098W	BNA4	2.03905	0.000209541	down
YBR092C	PHO3	15.3455	0.000727963	down
YBR108W	AIM3	2.5758	0.0018505	down
YBR114W	RAD16	2.54102	0.000924998	down
YBR156C	SLI15	3.71049	0.00895402	down
YBR169C	SSE2	2.35416	0.00271506	down
YBR183W	YPC1	2.19179	0.0116009	down
YBR213W	MET8	2.50278	0.00218178	down
YBR238C	YBR238C	5.50806	0.00438227	down
YBR240C	THI2	6.765	0.00108008	down
YBR294W	SUL1	3.05469	1.11321e-06	down
YBL069W	AST1	6.37181	0.00142425	down
YCL068C	YCL068C	2.11589	0.00298832	down
YCR009C	RVS161	2.05919	0.00202075	down
YCR020C	PET18	5.76365	0.00120252	down
YCR021C	HSP30	4.73053	0.00387606	down
YCL064C	CHA1	4.11196	0.0140448	down
YCR045C	RRT12	5.40789	0.000390913	down
YCL026C-A	FRM2	11.232	0.00442197	down
YCL014W	BUD3	3.40627	8.3435e-05	down
YDR281C	PHM6	5.88242	0.0015516	down
YDR297W	SUR2	4.47831	0.00342275	down
YDR403W	DIT1	2.1279	0.00214974	down
YDR425W	SNX41	2.86105	0.00304093	down
YDR438W	THI74	2.45016	0.00089065	down
YDR446W	ECM11	5.73115	0.00127673	down
YDR464W	SPP41	2.10182	0.00988999	down
YDL178W	DLD2	2.20704	0.00977175	down
YDR475C	JIP4	2.58503	0.00116105	down
YDL175C	AIR2	2.0298	0.000869909	down
YDR527W	RBA50	5.00331	0.00179657	down
YDL241W	YDL241W	2.4307	0.00822152	down
YDL129W	YDL129W	2.56327	0.00556765	down
YDL104C	QRI7	2.04851	0.00337441	down
YDL080C	THI3	3.73374	0.00172374	down
YDL073W	YDL073W	2.09789	0.0140183	down
YDL065C	PEX19	2.54703	0.0110566	down
YDL054C	MCH1	2.71016	0.00125322	down
YDL048C	STP4	2.69092	0.00270439	down
YDL039C	PRM7	2.0616	0.0251403	down
YDL037C	BSC1	4.60777	0.00752047	down
YDL036C	PUS9	2.51108	0.00970664	down
YDL025C	YDL025C	2.14547	0.00330473	down
YDL017W	CDC7	2.46195	0.00256616	down
YDR019C	GCV1	2.88996	0.0156065	down
YDR035W	ARO3	2.53301	0.000584014	down
YDR037W	KRS1	2.12937	0.001438	down
YDR054C	CDC34	2.03847	0.00918032	down
YDR067C	OCA6	2.22971	0.00651256	down
YDR076W	RAD55	2.27633	0.00177328	down
YDR080W	VPS41	2.45175	0.0122641	down
YDR089W	YDR089W	2.1379	0.0142881	down
YDR090C	YDR090C	2.05407	0.000353437	down
YDR117C	TMA64	2.34586	0.00538226	down
YDR120C	TRM1	2.05172	0.0039902	down
YDL215C	GDH2	2.19079	0.000336788	down
YDL210W	UGA4	2.50295	0.0278418	down
YDR222W	YDR222W	13.3328	0.000142476	down
YDR242W	AMD2	3.64493	0.00019891	down
YDR258C	HSP78	2.04251	0.00611387	down
YDR259C	YAP6	2.00862	0.0231106	down
YIL079C	AIR1	2.35826	0.00495255	down
YIL074C	SER33	2.01405	0.00972968	down
YIL067C	YIL067C	2.70224	0.000440632	down
YIL169C	YIL169C	2.34704	0.0166937	down
YIL045W	PIG2	2.07123	0.0148662	down
YIR005W	IST3	2.23547	0.00828936	down
YIR034C	LYS1	2.4998	0.00179265	down
YIR035C	YIR035C	3.05219	0.00613301	down
YIL152W	YIL152W	2.29181	0.00257485	down
YIL150C	MCM10	2.17538	0.00395867	down
Q0065	AI4	3.25565	0.0162611	down
Q0120	BI4	3.35994	0.00354693	down
Q0115	BI3	3.44877	0.009091	down
Q0160	SCEI	2.24785	0.013721	down
Q0255	Q0255	2.49383	0.0305747	down
YEL021W	URA3	2.86395	0.041319	down
YER037W	PHM8	2.35452	0.00338234	down
YER044C-A	MEI4	2.21448	0.0107142	down
YER045C	ACA1	2.97327	0.00521758	down
YER053C-A	YER053C-A	3.42264	0.000883243	down
YER060W	FCY21	4.65279	0.000833174	down
YER060W-A	FCY22	26.5178	5.97891e-05	down
YER061C	CEM1	2.58251	0.0096517	down
YER085C	YER085C	8.15566	0.00168713	down
YER098W	UBP9	2.4541	0.00743651	down
YER130C	YER130C	4.18987	0.00146888	down
YFL060C	SNO3	2.95817	0.00486491	down
YFL059W	SNZ3	11.4407	0.00148347	down
YFL003C	MSH4	2.00256	0.0128368	down
YFR022W	ROG3	3.59025	0.000419076	down
YFL053W	DAK2	14.7232	0.00311616	down
YFR055W	IRC7	3.93162	0.00237139	down
YFR057W	YFR057W	2.36092	0.00801837	down
YFL041W	FET5	2.46646	0.00812876	down
YFL025C	BST1	2.26437	0.00293729	down
YGL203C	KEX1	2.00185	0.00966541	down
YGL196W	DSD1	2.39179	0.000774355	down
YGL194C	HOS2	2.48433	0.0127261	down
YGL183C	MND1	3.25776	0.00318	down
YGL179C	TOS3	2.66821	0.00100696	down
YGL134W	PCL10	5.51065	0.000200794	down
YGL108C	YGL108C	2.00546	0.0253567	down
YGL096W	TOS8	2.00507	0.0203624	down
YGL091C	NBP35	2.31649	0.0057571	down
YGL081W	YGL081W	3.1494	0.00560093	down
YGL078C	DBP3	2.11556	0.013865	down
YGL021W	ALK1	3.0527	0.000606948	down
YGL006W	PMC1	2.26252	0.000554087	down
YGR126W	YGR126W	2.33667	0.00641274	down
YGR138C	TPO2	7.0416	0.00141479	down
YGR144W	THI4	22.2871	0.00269847	down
YGL222C	EDC1	2.34172	0.0105892	down
YGL219C	MDM34	2.05528	0.00277628	down
YGR250C	YGR250C	4.90487	0.00190478	down
YGR251W	YGR251W	3.39223	0.00156895	down
YHR030C	SLT2	2.86262	0.00287455	down
YHR044C	DOG1	2.55625	0.00813243	down
YHR046C	INM1	5.32471	8.04869e-05	down
YHR049W	FSH1	4.20577	0.0050423	down
YHR063C	PAN5	2.1039	0.00897932	down
YHL036W	MUP3	2.839	0.012274	down
YHR088W	RPF1	2.4106	0.00560082	down
YHR153C	SPO16	2.83989	0.00272147	down
YHR176W	FMO1	2.02794	0.0193413	down
YHR179W	OYE2	2.47703	0.00222293	down
YHR202W	YHR202W	2.00072	0.0014731	down
YHL026C	YHL026C	2.17664	0.0072787	down
YHR216W	IMD2	3.30328	0.00416238	down
YJL165C	HAL5	2.31902	0.000499801	down
YJL128C	PBS2	2.01973	0.00152583	down
YJL127C	SPT10	2.13731	0.014243	down
YJL217W	REE1	3.69253	0.000532471	down
YJL076W	NET1	3.28375	0.000155359	down
YJL037W	IRC18	3.05742	0.0125162	down
YJL036W	SNX4	2.07592	0.00590544	down
YJR047C	ANB1	3.71119	0.00296874	down
YJR050W	ISY1	2.02423	0.000461146	down
YJR078W	BNA2	2.65681	0.00227677	down
YJR155W	AAD10	2.10311	0.00639301	down
YKL163W	PIR3	4.57166	0.0146652	down
YKL155C	RSM22	3.97597	5.24464e-05	down
YKL149C	DBR1	2.03851	0.0130116	down
YKL132C	RMA1	3.48632	0.00145045	down
YKL124W	SSH4	2.3768	0.00863045	down
YKL120W	OAC1	2.03095	0.00173123	down
YKL089W	MIF2	3.5814	0.000960424	down
YKL071W	YKL071W	4.66572	0.00782575	down
YKL029C	MAE1	3.90608	0.00252878	down
YKR004C	ECM9	2.30256	0.00771799	down
YKR044W	UIP5	2.19398	0.00250688	down
YKR071C	DRE2	2.20072	0.00380164	down
YKR072C	SIS2	2.74931	0.0116337	down
YKR080W	MTD1	6.25277	0.0091173	down
YKR096W	YKR096W	2.41466	0.00122862	down
YKR099W	BAS1	2.08811	0.00174331	down
YKL184W	SPE1	3.33813	0.000431853	down
YLR456W	YLR456W	2.42997	0.00109271	down
YLL013C	PUF3	2.51866	6.673e-05	down
YLR004C	THI73	55.5418	3.92607e-05	down
YLR032W	RAD5	2.01388	0.00137069	down
YLR044C	PDC1	2.03073	0.00959843	down
YLR053C	YLR053C	3.29784	0.00280336	down
YLR058C	SHM2	3.19685	0.017276	down
YLR089C	ALT1	2.26965	0.00134881	down
YLL053C	YLL053C	2.17135	0.00370874	down
YLL052C	AQY2	2.18168	0.000858934	down
YLR134W	PDC5	42.8945	0.00300614	down
YLR135W	SLX4	2.02557	0.0067622	down
YLR237W	THI7	17.9407	0.00159227	down
YLR271W	YLR271W	2.11746	0.00940957	down
YLL035W	GRC3	2.45739	0.00270331	down
YLR297W	YLR297W	2.81029	0.00502031	down
YLR326W	YLR326W	3.50727	0.00142356	down
YLL029W	FRA1	2.20086	0.00631636	down
YLR359W	ADE13	2.78423	0.0201145	down
YLR420W	URA4	2.04526	0.00885317	down
YML018C	YML018C	2.09191	0.0227647	down
YML123C	PHO84	2.09761	0.0229195	down
YMR101C	SRT1	4.23186	0.00030761	down
YMR104C	YPK2	4.1513	0.0077931	down
YML109W	ZDS2	3.02975	0.000678479	down
YMR177W	MMT1	2.16551	0.00281696	down
YMR195W	ICY1	2.44581	0.00010593	down
YMR219W	ESC1	3.04526	0.00419391	down
YMR244W	YMR244W	10.0851	0.00828311	down
YMR306W	FKS3	3.83271	0.000310876	down
YNL335W	DDI3	9.53137	0.00288012	down
YNL334C	SNO2	2.12883	0.0175728	down
YNL333W	SNZ2	10.7396	0.00195215	down
YNL256W	FOL1	2.12427	0.00306085	down
URE3	URE2	2.21417	0.00206615	down
YNL227C	JJJ1	2.1183	0.00575807	down
YNL225C	CNM67	2.9573	0.00292219	down
YNL220W	ADE12	2.0915	0.00202812	down
YNL191W	DUG3	2.36885	0.000417407	down
YNL183C	NPR1	2.404	0.00146609	down
YNL144C	YNL144C	2.05283	0.000349468	down
YNL117W	MLS1	9.83236	0.00394891	down
YNL095C	YNL095C	2.31687	0.00989035	down
YNL068C	FKH2	2.21444	0.00111228	down
YNL065W	AQR1	2.87116	0.0050285	down
YNL024C	YNL024C	2.62499	0.00665327	down
YNR057C	BIO4	2.46961	0.00216886	down
YNR058W	BIO3	2.19685	0.00326653	down
YNR060W	FRE4	2.03187	0.0102478	down
YNR062C	YNR062C	4.91797	0.000766193	down
YNR066C	YNR066C	3.39796	0.00291388	down
YOR378W	YOR378W	4.27509	0.00369898	down
YOR384W	FRE5	4.50841	0.00653776	down
YOR386W	PHR1	2.2217	0.0101038	down
YOL091W	SPO21	2.05953	0.00579555	down
YOL055C	THI20	7.11627	0.00078144	down
YOL047C	YOL047C	2.63116	0.00201263	down
YOL027C	MDM38	2.35484	0.00863959	down
YOL017W	ESC8	2.59185	0.0103636	down
YOL015W	IRC10	2.26957	0.00364781	down
YOL155C	HPF1	2.82814	0.01341	down
YOR058C	ASE1	2.46637	0.0039189	down
YOR107W	RGS2	2.21885	0.00117704	down
YOR143C	THI80	8.00468	0.000649286	down
YOR179C	SYC1	3.90127	0.000769747	down
YOL136C	PFK27	3.9484	0.00136322	down
YOR195W	SLK19	2.31086	0.0133119	down
YOR226C	ISU2	2.41302	0.000356913	down
YOR267C	HRK1	2.34948	4.80121e-05	down
YOR298W	MUM3	3.83626	0.00165361	down
YOR306C	MCH5	4.14462	0.0010613	down
YOR338W	YOR338W	3.53278	0.00123908	down
YOR339C	UBC11	2.65534	0.00287543	down
YOL163W	YOL163W	2.00846	0.0357514	down
YPL229W	YPL229W	2.07301	6.01145e-05	down
YPL214C	THI6	8.26925	0.000940487	down
YPL212C	PUS1	2.73528	0.00303084	down
YPL202C	AFT2	2.65308	0.000682725	down
YPL192C	PRM3	4.22363	0.000918005	down
YPL191C	YPL191C	2.18348	0.000443137	down
YPL175W	SPT14	2.27899	0.0133069	down
YPL167C	REV3	2.28763	0.00174837	down
YPL165C	SET6	24.1385	0.00134501	down
YPL110C	GDE1	2.49677	0.00955671	down
YPL264C	YPL264C	2.04971	0.00600122	down
YPL058C	PDR12	2.15037	0.0109436	down
YPL052W	OAZ1	2.28143	0.00163016	down
YPL033C	SRL4	2.79066	0.00982112	down
YPL260W	YPL260W	2.18956	0.00544025	down
YPL258C	THI21	5.69616	0.00680985	down
YPR015C	YPR015C	4.43779	0.0039629	down
YPR035W	GLN1	2.58826	0.00426845	down
YPR078C	YPR078C	11.6983	0.000681319	down
YPR079W	MRL1	2.12147	0.0013483	down
YPL252C	YAH1	2.00413	0.00507585	down
YPR117W	YPR117W	2.03408	0.00141957	down
YPR125W	YLH47	2.13665	0.000922312	down
YPR145W	ASN1	2.22378	0.000889586	down
YPR156C	TPO3	3.36336	0.0019546	down
YPR157W	YPR157W	17.2356	0.00054924	down
YPR167C	MET16	2.50613	0.0019649	down
TC20142		2.4175	0.0052838	down
C. C10-24h
Gene ID	GeneSymbol	Fold Change	p-value	Regulation
YJL153C	INO1	44.83	0	up
YIL057C	YIL057C	23.81	0.01	up
YPR096C	YPR096C	13.65	0.05	up
YLR413W	YLR413W	9.59	0	up
YAR073W		8.79	0.03	up
YDR536W	STL1	8.1	0	up
YLL056C	YLL056C	8.07	0	up
YER124C	DSE1	7.9	0.01	up
YNL112W	DBP2	7.49	0	up
YLR346C	YLR346C	6.1	0	up
YJR061W	YJR061W	5.7	0	up
YDR343C	HXT6	5.68	0	up
YOL101C	IZH4	5.67	0	up
YGR067C	YGR067C	5.59	0	up
YJR147W	HMS2	5.37	0	up
YOR153W	PDR5	5.31	0	up
YDR497C	ITR1	5.23	0	up
YEL040W	UTR2	4.82	0	up
YHR143W	DSE2	4.78	0.01	up
YGL028C	SCW11	4.69	0	up
YGR157W	CHO2	4.67	0	up
YGR035C	YGR035C	4.63	0	up
YOR202W	HIS3	4.62	0.03	up
YGR159C	NSR1	4.6	0	up
YGR243W	FMP43	4.52	0	up
YPL231W	FAS2	4.43	0	up
YPL223C	GRE1	4.43	0.03	up
YLL061W	MMP1	4.34	0	up
YOR049C	RSB1	4.33	0.01	up
YBR067C	TIP1	4.26	0	up
YDL214C	PRR2	4.17	0	up
YMR058W	FET3	4.04	0	up
YEL069C	HXT13	4.03	0.01	up
YNL141W	AAH1	4.02	0.01	up
YCL036W	GFD2	4.02	0	up
YJL078C	PRY3	3.93	0	up
YCR010C	ADY2	3.92	0	up
YER011W	TIR1	3.9	0	up
Q0070	AI5_ALPHA	3.89	0	up
YDR342C	HXT7	3.84	0	up
YMR246W	FAA4	3.83	0.01	up
YPR002W	PDH1	3.83	0.01	up
YMR169C	ALD3	3.82	0.01	up
YDR502C	SAM2	3.8	0	up
YBR029C	CDS1	3.78	0	up
YGR088W	CTT1	3.7	0	up
YDR406W	PDR15	3.64	0	up
YBL044W	YBL044W	3.61	0.01	up
YGR234W	YHB1	3.58	0.01	up
YML047C	PRM6	3.58	0.02	up
YDR461W	MFA1	3.57	0.02	up
YKL182W	FAS1	3.56	0.01	up
YML056C	IMD4	3.52	0	up
YGR041W	BUD9	3.51	0	up
YOR264W	DSE3	3.5	0.01	up
YOR315W	SFG1	3.5	0.01	up
YDR123C	INO2	3.45	0	up
YGR087C	PDC6	3.42	0.03	up
YJR073C	OPI3	3.41	0	up
YHL020C	OPI1	3.4	0	up
YAL061W	BDH2	3.38	0	up
YCL018W	LEU2	3.35	0.04	up
YHR214C-E	YHR214C-E	3.33	0.03	up
YFR057W	YFR057W	3.32	0.04	up
YPL021W	ECM23	3.32	0.04	up
YLR303W	MET17	3.31	0.04	up
Q0275	COX3	3.31	0	up
YDR340W		3.3	0.04	up
YBL039C	URA7	3.3	0	up
YER014C-A	BUD25	3.3	0.04	up
YOR388C	FDH1	3.265	0.03	up
YAL065C	YAL065C	3.29	0.04	up
YAR064W	YAR064W	3.29	0.03	up
Q0160	SCEI	3.29	0.04	up
YDL159W-A	YDL159W-A	3.29	0.04	up
NM_001178702	FYV5	3.28	0.04	up
YAL064C-A	YAL064C-A	3.28	0.04	up
Q0255	Q0255	3.27	0.04	up
YPR074W-A		3.27	0.04	up
YPL027W	SMA1	3.27	0.04	up
YIL102C	YIL102C	3.27	0.04	up
YKR105C	VBA5	3.26	0.03	up
YAL018C	YAL018C	3.26	0.04	up
YDR522C	SPS2	3.25	0.04	up
YML066C	SMA2	3.25	0.04	up
YLR341W	SPO77	3.24	0.04	up
YPL187W	MF(ALPHA)1	3.23	0.04	up
TC20302	AMA1	3.22	0.04	up
YNL327W	EGT2	3.22	0	up
YOR183W	FYV12	3.21	0.04	up
YOR095C	RKI1	3.21	0	up
YMR116C	ASC1	3.21	0.01	up
YLL005C	SPO75	3.19	0.03	up
YLR099C	ICT1	3.18	0	up
YDL055C	PSA1	3.18	0.02	up
YIR033W	MGA2	3.18	0	up
YBR219C	YBR219C	3.18	0.04	up
YKL078W	DHR2	3.17	0	up
YFL040W	YFL040W	3.12	0.03	up
YBR255C-A	YBR255C-A	3.11	0.03	up
YLR013W	GAT3	3.1	0.03	up
YNR002C	ATO2	3.09	0	up
YMR174C	PAI3	3.09	0	up
YBL003C	HTA2	3.07	0.02	up
YNL066W	SUN4	3.07	0.01	up
YMR217W	GUA1	3.07	0	up
YER043C	SAH1	3.06	0.01	up
YPL248C	GAL4	3.05	0.02	up
YNR034W-A	YNR034W-A	3.05	0.01	up
YLR367W	RPS22B	3.02	0.02	up
YJR074W	MOG1	2.99	0	up
YEL065W	SIT1	2.98	0	up
YBL002W	HTB2	2.96	0.01	up
YBR030W	RKM3	2.94	0	up
YLR286C	CTS1	2.93	0.03	up
YNR067C	DSE4	2.92	0	up
YNL169C	PSD1	2.9	0	up
YJR108W	ABM1	2.89	0.02	up
YMR107W	SPG4	2.87	0	up
YBR069C	TAT1	2.87	0.04	up
YGR197C	SNG1	2.86	0	up
YGL055W	OLE1	2.86	0.01	up
YIL160C	POT1	2.86	0	up
YGL077C	HNM1	2.85	0	up
YGR279C	SCW4	2.84	0.01	up
YDL244W	THI13	2.82	0.02	up
Q0060	AI3	2.82	0.02	up
YKL198C	PTK1	2.55	0	up
YGR281W	YOR1	2.8	0	up
YOR008C-A	YOR008C-A	2.79	0.02	up
YDR124W	YDR124W	2.79	0	up
Q0045	COX1	2.78	0	up
YEL073C	YEL073C	2.78	0	up
YNR016C	ACC1	2.76	0.02	up
YCL021W-A	YCL021W-A	2.76	0	up
YMR206W	YMR206W	2.75	0	up
YMR131C	RRB1	2.75	0	up
YPL171C	OYE3	2.75	0.01	up
YDL229W	SSB1	2.74	0.02	up
YHR215W	PHO12	2.74	0.01	up
YPL088W	YPL088W	2.71	0	up
YLR133W	CKI1	2.71	0	up
YOL151W	GRE2	2.71	0	up
YDR324C	UTP4	2.7	0	up
YBR158W	AMN1	2.7	0	up
YIL158W	AIM20	2.7	0	up
YDR451C	YHP1	2.67	0.01	up
YDL222C	FMP45	2.66	0.02	up
YBR093C	PHO5	2.65	0.02	up
YDR033W	MRH1	2.65	0	up
YDR381C-A	YDR381C-A	2.65	0.02	up
YER131W	RPS26B	2.64	0.02	up
YKL185W	ASH1	2.64	0	up
YHR123W	EPT1	2.62	0	up
YHR052W	CIC1	2.62	0	up
YDL186W	YDL186W	2.62	0.03	up
YER067W	YER067W	2.6	0	up
YGL147C	RPL9A	2.6	0.01	up
YHR096C	HXT5	2.59	0.01	up
YAL062W	GDH3	2.58	0	up
YKL217W	JEN1	2.56	0.01	up
YOL107W	YOL107W	2.56	0	up
YHR185C	PFS1	2.55	0.03	up
YLR061W	RPL22A	2.55	0.01	up
YJR120W	YJR120W	2.53	0.03	up
YOR101W	RAS1	2.53	0	up
YCR034W	FEN1	2.53	0.03	up
YJL190C	RPS22A	2.53	0.02	up
YLR073C	RFU1	2.52	0.01	up
YIL162W	SUC2	2.52	0.01	up
YAL067C	SEO1	2.51	0.03	up
YGL135W	RPL1B	2.51	0.03	up
YOR063W	RPL3	2.5	0.01	up
Q0115	BI3	2.5	0.03	up
YBR189W	RPS9B	2.5	0.02	up
YGL138C	YGL138C	2.5	0.03	up
YGL009C	PUT2	2.5	0.01	up
YDR453C	TSA2	2.49	0	up
YJL079C	PRY1	2.49	0.02	up
YMR081C	ISF1	2.46	0	up
YPR119W	CLB2	2.45	0.01	up
YOR237W	HES1	2.45	0.01	up
YER153C	PET122	2.45	0.03	up
YER091C	MET6	2.44	0	up
YOL039W	RPP2A	2.43	0.02	up
YJR105W	ADO1	2.43	0	up
YPL131W	RPL5	2.43	0.04	up
YNL145W	MFA2	2.41	0.01	up
YAR071W	PHO11	2.4	0.03	up
YLL008W	DRS1	2.4	0	up
YLR372W	SUR4	2.4	0.03	up
YCR072C	RSA4	2.4	0.02	up
YPL079W	RPL21B	2.4	0.01	up
YHR061C	GIC1	2.39	0.02	up
YLL055W	YCT1	2.39	0	up
YGR256W	GND2	2.39	0.02	up
YLR056W	ERG3	2.39	0	up
YPL220W	RPL1A	2.39	0.02	up
YOL093W	TRM10	2.39	0	up
YPL081W	RPS9A	2.38	0	up
YGL030W	RPL30	2.38	0.03	up
YNL069C	RPL16B	2.37	0.02	up
YBR084W	MIS1	2.37	0.01	up
YDR011W	SNQ2	2.37	0.01	up
YKL107W	YKL107W	2.37	0	up
YBR117C	TKL2	2.37	0.01	up
YKL027W	YKL027W	2.37	0	up
YLR340W	RPP0	2.36	0.04	up
YNL078W	NIS1	2.35	0.02	up
YOL084W	PHM7	2.35	0.02	up
YLR401C	DUS3	2.35	0	up
YEL021W	URA3	2.35	0.04	up
YDR101C	ARX1	2.33	0	up
YCL026C-B	HBN1	2.33	0.01	up
YJR070C	LIA1	2.33	0.02	up
YOR356W	YOR356W	2.32	0.02	up
YML043C	RRN11	2.32	0.02	up
YJL157C	FAR1	2.31	0	up
YML093W	UTP14	2.3	0	up
YOR382W	FIT2	2.29	0.01	up
YML008C	ERG6	2.29	0.04	up
YNL301C	RPL18B	2.29	0.01	up
YLR174W	IDP2	2.29	0	up
YOL120C	RPL18A	2.28	0.03	up
YMR290C	HAS1	2.27	0.01	up
YOR369C	RPS12	2.27	0.03	up
YMR229C	RRP5	2.27	0.01	up
YIL015W	BAR1	2.25	0.01	up
YJL168C	SET2	2.25	0	up
YJR010W	MET3	2.25	0.01	up
YLL062C	MHT1	2.25	0.01	up
YPL018W	CTF19	2.25	0.02	up
YBR021W	FUR4	2.24	0.04	up
YDR055W	PST1	2.24	0	up
YDR064W	RPS13	2.24	0.03	up
YBR177C	EHT1	2.24	0	up
YDL083C	RPS16B	2.23	0.03	up
YHR066W	SSF1	2.23	0	up
YGR201C	YGR201C	2.23	0	up
YPR160W	GPH1	2.22	0	up
YLR460C	YLR460C	2.22	0	up
YPL014W	YPL014W	2.21	0	up
YDL179W	PCL9	2.21	0	up
YLR409C	UTP21	2.21	0	up
YDR225W	HTA1	2.21	0	up
YDR496C	PUF6	2.21	0	up
YGL076C	RPL7A	2.21	0.02	up
YER138W-A	YER138W-A	2.21	0.01	up
YKL009W	MRT4	2.21	0.01	up
YLR210W	CLB4	2.19	0	up
Q0250	COX2	2.19	0	up
TC21215	YGR236C	2.19	0	up
YBR066C	NRG2	2.19	0	up
YJR145C	RPS4A	2.18	0.04	up
YOL108C	INO4	2.18	0	up
YPL211W	NIP7	2.18	0	up
Q0055	AI2	2.18	0	up
YBR085W	AAC3	2.17	0	up
YDR299W	BFR2	2.17	0.01	up
YOR348C	PUT4	2.17	0.02	up
YBR048W	RPS11B	2.16	0.02	up
YJL033W	HCA4	2.16	0	up
YGR090W	UTP22	2.16	0	up
YGR283C	YGR283C	2.15	0	up
YFL014W	HSP12	2.15	0	up
YLR084C	RAX2	2.14	0	up
YER102W	RPS8B	2.13	0.03	up
YLL045C	RPL8B	2.13	0.04	up
YGR189C	CRH1	2.12	0.01	up
YML075C	HMG1	2.12	0	up
YLR042C	YLR042C	2.12	0	up
YLR222C	UTP13	2.12	0.01	up
YBL081W	YBL081W	2.12	0.01	up
YOR096W	RPS7A	2.11	0.02	up
YNL182C	IPI3	2.11	0.01	up
YNL062C	GCD10	2.11	0	up
YDR165W	TRM82	2.11	0.01	up
YML054C	CYB2	2.11	0	up
YAR035W	YAT1	2.11	0.02	up
YGR060W	ERG25	2.1	0	up
YIL018W	RPL2B	2.1	0.03	up
YJL109C	UTP10	2.1	0.01	up
YNL175C	NOP13	2.09	0	up
YER026C	CHO1	2.09	0	up
YDL014W	NOP1	2.09	0.03	up
YNL044W	YIP3	2.08	0	up
YHR196W	UTP9	2.08	0	up
YDL133C-A	RPL41B	2.08	0.01	up
YAL025C	MAK16	2.08	0	up
YBR247C	ENP1	2.08	0.01	up
YBR031W	RPL4A	2.08	0.04	up
YNL246W	VPS75	2.07	0.01	up
YBR162C	TOS1	2.07	0.02	up
YDR465C	RMT2	2.07	0	up
YBL027W	RPL19B	2.07	0.01	up
YNL111C	CYB5	2.07	0.01	up
YBR009C	HHF1	2.06	0.04	up
YEL054C	RPL12A	2.06	0.03	up
YHR128W	FUR1	2.06	0.04	up
YBL072C	RPS8A	2.06	0.03	up
YBR181C	RPS6B	2.06	0.04	up
YBR294W	SUL1	2.06	0	up
YNL132W	KRE33	2.06	0.01	up
YLR249W	YEF3	2.05	0.02	up
YDR471W	RPL27B	2.05	0.02	up
YPL274W	SAM3	2.05	0.01	up
YPL068C	YPL068C	2.05	0	up
YIL069C	RPS24B	2.04	0.02	up
YMR318C	ADH6	2.04	0.01	up
YFL034C-A	RPL22B	2.03	0	up
YPR124W	CTR1	2.03	0	up
YLR388W	RPS29A	2.03	0.04	up
YOL121C	RPS19A	2.03	0.02	up
YPR112C	MRD1	2.03	0	up
YLR327C	TMA10	2.02	0	up
YDL082W	RPL13A	2.02	0.02	up
YGR155W	CYS4	2.02	0	up
YOR293W	RPS10A	2.02	0.01	up
YNL209W	SSB2	2.02	0.03	up
YGR128C	UTP8	2.02	0	up
YDR012W	RPL4B	2.02	0.04	up
YLL034C	RIX7	2.02	0	up
YNL061W	NOP2	2.01	0.01	up
YGR198W	YPP1	2.01	0.04	up
YLR432W	IMD3	2.01	0.01	up
YBR267W	REI1	2.01	0.01	up
YKR081C	RPF2	2.01	0.01	up
YCL027W	FUS1	2	0.01	up
YDL167C	NRP1	2	0	up
YDR065W	RRG1	2	0	up
YOR342C	YOR342C	2	0	up
YDL114W	YDL114W	2	0	up
YLR004C	THI73	17.66	0	down
YBL029W	YBL029W	10.55	0	down
YCL026C-A	FRM2	8.58	0.03	down
YLR162W	YLR162W	6.34	0	down
YLR237W	THI7	5.46	0	down
YMR306W	FKS3	4.86	0	down
YKR080W	MTD1	4.66	0	down
YIL113W	SDP1	4.58	0	down
YPR015C	YPR015C	4.17	0.01	down
YDR019C	GCV1	4.11	0	down
YOL017W	ESC8	3.98	0	down
YLR312C	YLR312C	3.93	0	down
YOL162W	YOL162W	3.93	0	down
YNR066C	YNR066C	3.75	0.03	down
YOL055C	THI20	3.72	0	down
YPL191C	YPL191C	3.7	0	down
YER045C	ACA1	3.63	0	down
YDR076W	RAD55	3.62	0.04	down
YLR142W	PUT1	3.58	0	down
YLR030W	YLR030W	3.56	0	down
YEL039C	CYC7	3.55	0	down
YOR192C	THI72	3.5	0.04	down
YIL045W	PIG2	3.49	0.01	down
YPL214C	THI6	3.49	0	down
YKR096W	YKR096W	3.38	0.01	down
YNL234W	YNL234W	3.33	0	down
YOR298W	MUM3	3.25	0.01	down
YGR144W	THI4	3.24	0.01	down
YNL183C	NPR1	3.14	0	down
YCR101C	YCR101C	3.14	0.01	down
YBR147W	RTC2	3.12	0.01	down
YIR034C	LYS1	3.01	0.02	down
YNL146W	YNL146W	2.99	0	down
YGL258W-A	YGL258W-A	2.97	0.03	down
YOR391C	HSP33	2.93	0	down
TC21605	SDC25	2.92	0.02	down
YGL263W	COS12	2.91	0.04	down
YMR219W	ESC1	2.9	0	down
YJL036W	SNX4	2.88	0	down
YGL194C	HOS2	2.86	0.02	down
YOR306C	MCH5	2.86	0.01	down
YKL124W	SSH4	2.645	0	down
YER098W	UBP9	2.83	0	down
YOL114C	YOL114C	2.81	0.01	down
YHR202W	YHR202W	2.78	0	down
YLL063C	AYT1	2.73	0	down
YGR129W	SYF2	2.73	0.02	down
YIL119C	RPI1	2.73	0.01	down
YAR020C	PAU7	2.72	0.01	down
YDL175C	AIR2	2.71	0.02	down
YLR393W	ATP10	2.7	0	down
YDR185C	UPS3	2.69	0.02	down
YOL163W	YOL163W	2.69	0.01	down
YLR023C	IZH3	2.69	0.01	down
YKL184W	SPE1	2.68	0	down
YOR386W	PHR1	2.66	0.01	down
YLR058C	SHM2	2.65	0	down
YBR240C	THI2	2.65	0	down
YIL107C	PFK26	2.65	0	down
YHR049W	FSH1	2.64	0.01	down
YMR188C	MRPS17	2.62	0.01	down
YDR058C	TGL2	2.61	0	down
YKL155C	RSM22	2.6	0.01	down
YKR058W	GLG1	2.59	0	down
YNL180C	RHO5	2.58	0.01	down
YFL041W	FET5	2.56	0	down
YJL035C	TAD2	2.55	0.02	down
YIR014W	YIR014W	2.55	0	down
YDR258C	HSP78	2.52	0.02	down
YNL335W	DDI3	2.5	0	down
YDL025C	YDL025C	2.49	0.01	down
YKR067W	GPT2	2.49	0	down
YLR218C	YLR218C	2.49	0.01	down
YBR148W	YSW1	2.48	0.01	down
YPR056W	TFB4	2.47	0.01	down
YLR125W	YLR125W	2.46	0.01	down
YMR104C	YPK2	2.46	0	down
YGR247W	CPD1	2.45	0	down
YMR322C	SNO4	2.45	0	down
YHL044W	YHL044W	2.43	0	down
TC21717		2.42	0.02	down
YBR057C	MUM2	2.42	0.01	down
YDL065C	PEX19	2.41	0	down
YBR124W		2.41	0	down
YKL062W	MSN4	2.41	0	down
YKR100C	SKG1	2.39	0.01	down
YLR151C	PCD1	2.39	0.01	down
YOR032C	HMS1	2.38	0.01	down
YHR035W	YHR035W	2.38	0.01	down
YPR045C	YPR045C	2.37	0	down
YBR045C	GIP1	2.35	0.02	down
YKL063C	YKL063C	2.33	0.01	down
YMR137C	PSO2	2.33	0	down
YJR086W	STE18	2.33	0.01	down
YJR115W	YJR115W	2.33	0.01	down
YBR204C	YBR204C	2.33	0.01	down
YJR013W	GPI14	2.32	0	down																chr16:786346-786287
YIL143C	SSL2	2.32	0	down
YJL131C	AIM23	2.31	0	down
YLR297W	YLR297W	2.31	0.01	down
YEL011W	GLC3	2.31	0	down
YBR297W	MAL33	2.3	0	down
YLL013C	PUF3	2.3	0.01	down
YGR238C	KEL2	2.3	0	down
YOL015W	IRC10	2.29	0	down
YLR234W	TOP3	2.29	0.04	down
YEL004W	YEA4	2.29	0	down
YCR040W	MATALPHA1	2.27	0.01	down
YDL215C	GDH2	2.27	0	down
YOR371C	GPB1	2.26	0.01	down
YDL054C	MCH1	2.26	0.02	down
YDL247W	MPH2	2.25	0	down
YBR212W	NGR1	2.25	0	down
YER085C	YER085C	2.25	0.01	down
YDL190C	UFD2	2.23	0.01	down
YLL029W	FRA1	2.22	0.02	down
YHR048W	YHK8	2.22	0.02	down
YLR025W	SNF7	2.22	0.01	down
YLR446W	YLR446W	2.22	0	down
YHL038C	CBP2	2.22	0.02	down
YGL010W	YGL010W	2.21	0.01	down
YML109W	ZDS2	2.2	0	down
YLR170C	APS1	2.2	0	down
YMR187C	YMR187C	2.19	0.02	down
YPL280W	HSP32	2.18	0	down
YHR153C	SPO16	2.18	0	down
YGL110C	CUE3	2.18	0.01	down
YBR176W	ECM31	2.18	0.02	down
YNR050C	LYS9	2.18	0	down
YLR376C	PSY3	2.17	0	down
YJL156C	SSY5	2.16	0.02	down
YER147C	SCC4	2.16	0.01	down
YJL085W	EXO70	2.16	0.01	down
YOL123W	HRP1	2.16	0.01	down
YGR295C	COS6	2.16	0	down
YDL200C	MGT1	2.15	0	down
YBR274W	CHK1	2.14	0	down
YDL036C	PUS9	2.14	0	down
YJR149W	YJR149W	2.13	0.01	down
YAL026C	DRS2	2.13	0.01	down
YGR076C	MRPL25	2.13	0.03	down
YJL037W	IRC18	2.13	0	down
YGL096W	TOS8	2.12	0	down
YGL160W	AIM14	2.12	0.01	down
YCL039W	GID7	2.11	0	down
YHR198C	AIM18	2.11	0	down
YOR028C	CIN5	2.11	0.04	down
YAR042W	SWH1	2.11	0	down
YHR037W	PUT2	2.11	0.02	down
YGR278W	CWC22	2.1	0.01	down
YDR139C	RUB1	2.1	0	down
YPR042C	PUF2	2.1	0.01	down
YKL029C	MAE1	2.1	0.02	down
YFL025C	BST1	2.1	0.03	down
YLR145W	RMP1	2.09	0.03	down
YDR080W	VPS41	2.09	0.04	down
YGL222C	EDC1	2.09	0.01	down
YNL305C	YNL305C	2.09	0	down
YCR063W	BUD31	2.09	0.01	down
YKR086W	PRP16	2.08	0.02	down
YLR242C	ARV1	2.08	0.03	down
YBR024W	SCO2	2.07	0	down
YER182W	FMP10	2.07	0	down
YPR020W	ATP20	2.07	0	down
YDL080C	THI3	2.06	0	down
YOR018W	ROD1	2.06	0	down
YDR054C	CDC34	2.06	0.01	down
YOR047C	STD1	2.05	0	down
URE3	URE2	2.05	0.02	down
YLL027W	ISA1	2.05	0.01	down
YFL020C	PAU5	2.05	0.02	down
YBR284W	YBR284W	2.05	0	down
YJR049C	UTR1	2.04	0	down
YOR147W	MDM32	2.04	0.01	down
YLR436C	ECM30	2.04	0	down
YDL239C	ADY3	2.04	0.03	down
YAL031C	GIP4	2.03	0	down
YPL260W	YPL260W	2.03	0	down
YOR380W	RDR1	2.03	0	down
YBR179C	FZO1	2.03	0.01	down
YDR117C	TMA64	2.03	0	down
YDR079W	PET100	2.03	0	down
YMR244C-A	YMR244C-A	2.03	0.01	down
YML110C	COQ5	2.02	0	down
YHR044C	DOG1	2.02	0.04	down
YPR186C	PZF1	2.01	0.03	down
YMR264W	CUE1	2.01	0	down
YOR077W	RTS2	2.01	0.04	down
YOL060C	MAM3	2.01	0	down
YNL176C	YNL176C	2.01	0	down
YIL099W	SGA1	2	0	down
YKL166C	TPK3	2	0.01	down
YDL160C	DHH1	2	0	down
YIL035C	CKA1	2	0.01	down
D. C10-48h
Gene ID	GeneSymbol	Fold Change	p-value	Regulation
YAL062W	GDH3	2.12	0.04	up
YAL061W	BDH2	3.01	0.01	up
YBL064C	PRX1	2.01	0.01	up
YBL003C	HTA2	4.37	0.05	up
YBL002W	HTB2	4.19	0.03	up
YBR009C	HHF1	2.81	0.03	up
YBR029C	CDS1	4.43	0	up
YBR030W	RKM3	2.42	0	up
YBR053C	YBR053C	2.16	0	up
YBR066C	NRG2	2.88	0	up
YBR067C	TIP1	5.52	0	up
YBR072W	HSP26	3.71	0.01	up
YBR083W	TEC1	2.02	0.04	up
YBR117C	TKL2	4.27	0.02	up
YBR219C	YBR219C	2.04	0.04	up
YBR230C	OM14	2.48	0.01	up
YCR010C	ADY2	3.29	0.01	up
YCR012W	PGK1	2.02	0.02	up
YCL040W	GLK1	2.09	0	up
YCL021W-A	YCL021W-A	2.58	0.01	up
YDR298C	ATP5	2.09	0	up
YDR342C	HXT7	7.7	0	up
YDR343C	HXT6	8.78	0	up
YDR406W	PDR15	3.3	0	up
YDL181W	INH1	2.57	0	up
YDR453C	TSA2	3.82	0.01	up
YDR497C	ITR1	5.99	0	up
YDR498C	SEC20	2.16	0	up
YDR502C	SAM2	3.07	0	up
YDL174C	DLD1	2.12	0.01	up
YDR536W	STL1	7.19	0.01	up
YDL244W	THI13	2.79	0.04	up
YDL240W	LRG1	2.18	0.01	up
YDL085W	NDE2	2.38	0.02	up
YDL004W	ATP16	2.02	0	up
YDR011W	SNQ2	2.34	0.01	up
YDR018C	YDR018C	2.56	0.01	up
YDR034W-B	YDR034W-B	2	0.02	up
YDR077W	SED1	3.04	0	up
YDL223C	HBT1	2.07	0	up
YDL222C	FMP45	4.81	0.01	up
YDR096W	GIS1	2.16	0.01	up
YDR123C	INO2	4.37	0.01	up
YDR124W	YDR124W	2.57	0.01	up
YDL214C	PRR2	5.04	0.01	up
YDR155C	CPR1	2.34	0	up
YDR216W	ADR1	2.12	0.01	up
YDR224C	HTB1	2.82	0.01	up
YDR225W	HTA1	2.82	0.01	up
YDL204W	RTN2	2.86	0	up
YDR247W	VHS1	2.62	0.01	up
YIL057C	YIL057C	16.06	0	up
YIL162W	SUC2	3	0	up
YIL160C	POT1	2.77	0	up
YIR033W	MGA2	2.14	0.01	up
YIR038C	GTT1	2.42	0	up
Q0045	COX1	2.65	0	up
Q0070	AI5_ALPHA	3.03	0.02	up
Q0055	AI2	2	0.03	up
Q0130	OLI1	2.56	0	up
Q0275	COX3	2.59	0	up
YER011W	TIR1	3.58	0	up
YER023W	PRO3	2.21	0.01	up
YER026C	CHO1	2.92	0.01	up
YEL069C	HXT13	2.68	0.02	up
YER043C	SAH1	2.46	0	up
YER054C	GIP2	2.24	0.01	up
YER067W	YER067W	5.71	0	up
YER124C	DSE1	5.02	0.01	up
YER138W-A	YER138W-A	2.245	0	up
YER153C	PET122	2.14	0.05	up
YEL073C	YEL073C	3.57	0.02	up
YEL034W	HYP2	2.95	0.02	up
YFL014W	HSP12	4.4	0	up
YFR015C	GSY1	2.35	0.01	up
YFR044C	DUG1	2.32	0.01	up
YFR053C	HXK1	3.18	0.01	up
YGR256W	GND2	3.01	0	up
YGR281W	YOR1	2.61	0	up
YGL187C	COX4	2.22	0	up
YGL251C	HFM1	2.11	0.01	up
YGL250W	RMR1	2.16	0.02	up
YGL077C	HNM1	2.25	0	up
YGL055W	OLE1	4.61	0.01	up
YGL028C	SCW11	3.52	0.03	up
YGR008C	STF2	2.4	0	up
YGR035C	YGR035C	3.03	0.02	up
YGR041W	BUD9	3.61	0.04	up
YGR043C	NQM1	2.01	0	up
YGR052W	FMP48	2.89	0.02	up
YGR060W	ERG25	3.12	0	up
YGR067C	YGR067C	6.32	0	up
YGR086C	PIL1	2.22	0.01	up
YGR087C	PDC6	2.21	0.03	up
YGR088W	CTT1	4.44	0	up
YGR142W	BTN2	2.02	0.04	up
YGR157W	CHO2	4.64	0.01	up
YGR197C	SNG1	2	0.05	up
YGR201C	YGR201C	2.22	0.04	up
YGR234W	YHB1	2.33	0	up
YGR243W	FMP43	6.25	0	up
YGR249W	MGA1	4.19	0.02	up
YHR033W	YHR033W	2.01	0	up
YHR043C	DOG2	3	0	up
YHR087W	RTC3	2.95	0.01	up
YHR096C	HXT5	3.78	0	up
YHR123W	EPT1	3.44	0.01	up
YHR139C	SPS100	3.3	0.03	up
YHR160C	PEX18	2.12	0.04	up
YHL020C	OPI1	2.35	0.04	up
YJL170C	ASG7	2	0.05	up
YJL153C	INO1	55.28	0	up
YJL079C	PRY1	2.06	0.04	up
YJL078C	PRY3	2.67	0.04	up
YJL045W	YJL045W	2.02	0.04	up
YJR048W	CYC1	2.1	0.02	up
YJR060W	CBF1	2.37	0.04	up
YJR061W	YJR061W	3.65	0.03	up
YJR073C	OPI3	6.33	0.01	up
YJR074W	MOG1	3.98	0	up
YJR104C	SOD1	3.09	0.01	up
YJR105W	ADO1	3.23	0	up
YKL182W	FAS1	3.82	0.01	up
YKL127W	PGM1	2.16	0.01	up
YKL217W	JEN1	3.12	0.04	up
YKL107W	YKL107W	2.49	0.02	up
YKL093W	MBR1	2.16	0.01	up
YKL027W	YKL027W	2.05	0	up
YKL026C	GPX1	2.59	0.05	up
YKR013W	PRY2	2.94	0.05	up
YKL221W	MCH2	2.15	0	up
YKL198C	PTK1	2.55	0.01	up
YKL185W	ASH1	3.45	0.02	up
YLR460C	YLR460C	2.46	0.01	up
YLR013W	GAT3	2.89	0.02	up
YLL061W	MMP1	2.3	0	up
YLR056W	ERG3	2.27	0	up
YLL056C	YLL056C	2.06	0.05	up
YLR099C	ICT1	3.32	0	up
YLR109W	AHP1	2.94	0.01	up
YLR133W	CKI1	3.77	0	up
YLR174W	IDP2	2.32	0.01	up
YLR178C	TFS1	2.12	0	up
YLR205C	HMX1	2.66	0.05	up
YLR210W	CLB4	2.66	0.01	up
YLR251W	SYM1	2.03	0	up
YLR258W	GSY2	2.31	0	up
YLR267W	BOP2	2.02	0.04	up
YLR304C	ACO1	2.38	0	up
YLR327C	TMA10	4.1	0.01	up
YLR346C	YLR346C	4.88	0.01	up
YLR348C	DIC1	2.36	0.01	up
YLR350W	ORM2	2.15	0.01	up
YLL028W	TPO1	2.59	0	up
YLR395C	COX8	2.08	0.01	up
YLR417W	VPS36	2.84	0.02	up
YML131W	YML131W	2.02	0.01	up
YML075C	HMG1	2.03	0.01	up
YML128C	MSC1	2.56	0.01	up
YML054C	CYB2	2.51	0	up
YML008C	ERG6	3.04	0.02	up
YMR015C	ERG5	2.31	0	up
YMR032W	HOF1	2.92	0.02	up
YMR058W	FET3	3.41	0.01	up
YMR070W	MOT3	2.18	0	up
YMR081C	ISF1	4.28	0.01	up
YMR084W	YMR084W	2.45	0.03	up
YMR107W	SPG4	3.63	0.02	up
YMR122W-A	YMR122W-A	2.78	0.02	up
YMR169C	ALD3	7.67	0	up
YMR174C	PAI3	2.8	0.01	up
YMR206W	YMR206W	3.41	0.04	up
YMR246W	FAA4	2.91	0.02	up
YMR251W-A	HOR7	2.29	0.03	up
YMR280C	CAT8	2.29	0.01	up
YMR303C	ADH2	2.76	0.03	up
YMR318C	ADH6	2.76	0.03	up
YNL246W	VPS75	2.75	0.03	up
YNL194C	YNL194C	3.65	0	up
YNL169C	PSD1	2.94	0.01	up
YNL134C	YNL134C	2.41	0.01	up
YNL078W	NIS1	2.55	0.02	up
YNL045W	LAP2	2.27	0.02	up
YNL044W	YIP3	2.48	0.01	up
YNL036W	NCE103	2.27	0.01	up
YNL031C	HHT2	2.01	0.01	up
YNL030W	HHF2	3.16	0.02	up
YNL015W	PBI2	3.21	0.01	up
YNR001C	CIT1	2.21	0.01	up
YNR002C	ATO2	5.32	0.01	up
YNR016C	ACC1	3.34	0.03	up
YNR034W-A	YNR034W-A	2.55	0.04	up
YOR356W	YOR356W	2.39	0.05	up
YOR374W	ALD4	5.26	0	up
YOL108C	INO4	2.61	0.01	up
YOL107W	YOL107W	3.3	0	up
YOL101C	IZH4	3.24	0.02	up
YOL084W	PHM7	3.65	0.01	up
YOL082W	ATG19	2.11	0.01	up
YOL058W	ARG1	2.26	0	up
YOL052C-A	DDR2	2.73	0.03	up
YOL012C	HTZ1	2.03	0.03	up
YOR049C	RSB1	4.63	0.01	up
YOL151W	GRE2	3.5	0	up
YOR062C	YOR062C	2.2	0.01	up
YOR101W	RAS1	2.08	0.01	up
YOR120W	GCY1	2.16	0.02	up
YOR153W	PDR5	3.5	0	up
YOR178C	GAC1	2.03	0.02	up
YOR183W	FYV12	2.01	0.03	up
YOR186W	YOR186W	2.79	0.04	up
YOR237W	HES1	2.61	0.03	up
YOR264W	DSE3	4.08	0.02	up
YOR273C	TPO4	2.16	0.01	up
YOR284W	HUA2	2.33	0.01	up
YOR348C	PUT4	2.61	0	up
YPL231W	FAS2	4.99	0	up
YPL223C	GRE1	9.35	0.01	up
YPL171C	OYE3	3.9	0.03	up
YPL170W	DAP1	2.16	0.05	up
YPL156C	PRM4	2.2	0.01	up
YPL113C	YPL113C	4.06	0	up
YPL066W	YPL066W	2.1	0	up
YPL061W	ALD6	5.59	0.01	up
YPL057C	SUR1	2.27	0.02	up
YPL054W	LEE1	2.77	0.01	up
YPL014W	YPL014W	2.68	0.01	up
YPR002W	PDH1	5.27	0.03	up
YPR013C	YPR013C	2.21	0.01	up
YPR096C	YPR096C	16.42	0.03	up
YPL248C	GAL4	3.34	0.02	up
YPR149W	NCE102	3.04	0.01	up
YPR160W	GPH1	3.11	0.01	up
TC21215	YGR236C	2.43	0.03	up
YAR014C	BUD14	2.22	0.02	down
YAR066W	YAR066W	4.4	0.02	down
YAL026C	DRS2	2.09	0	down
YBL052C	SAS3	2.97	0.01	down
YBL029W	YBL029W	7.77	0.02	down
YBR045C	GIP1	2.24	0.04	down
YBR054W	YRO2	2.53	0.04	down
YBR092C	PHO3	5.44	0.01	down
YBR147W	RTC2	2.07	0	down
YBR156C	SLI15	3.27	0.01	down
YBR238C	YBR238C	3.05	0.01	down
YBR240C	THI2	4.1	0.01	down
YCR020C	PET18	3.07	0.04	down
YCR063W	BUD31	2.73	0	down
YCR100C	YCR100C	2.63	0	down
YCR101C	YCR101C	2.06	0.02	down
YCR106W	RDS1	2.07	0	down
YCR107W	AAD3	2.18	0	down
YCL025C	AGP1	2.65	0.01	down
YCL014W	BUD3	2.56	0	down
YDR341C	YDR341C	2.1	0.01	down
YDR374C	YDR374C	2.14	0.02	down
YDR384C	ATO3	2.15	0.04	down
YDR425W	SNX41	2.36	0.01	down
YDR438W	THI74	2.47	0.03	down
YDR446W	ECM11	6.25	0.04	down
YDR464W	SPP41	2.07	0.01	down
YDL175C	AIR2	2.17	0.01	down
YDR523C	SPS1	2.27	0.05	down
YDR527W	RBA50	2.62	0.03	down
YDL156W	YDL156W	2.01	0.05	down
YDL148C	NOP14	2.43	0.01	down
YDL080C	THI3	3.81	0	down
YDL073W	YDL073W	2.16	0.02	down
YDL063C	YDL063C	2.19	0.01	down
YDL054C	MCH1	2.4	0.01	down
YDL036C	PUS9	2.2	0.01	down
YDL025C	YDL025C	2.23	0	down
YDR019C	GCV1	3.03	0.01	down
YDR035W	ARO3	2.26	0	down
YDR076W	RAD55	2.51	0	down
YDR080W	VPS41	2.59	0.01	down
YDR117C	TMA64	2.02	0.01	down
YDR120C	TRM1	2.47	0.01	down
YDL210W	UGA4	2.92	0.01	down
YDR242W	AMD2	3.28	0.01	down
YIL173W	VTH1	2.12	0	down
YIL067C	YIL067C	2.19	0.01	down
YIL169C	YIL169C	2.19	0.02	down
YIR034C	LYS1	3.01	0	down
YER015W	FAA2	2.11	0.01	down
YER038C	KRE29	2.2	0	down
YER044C-A	MEI4	3.75	0.02	down
YER060W	FCY21	2.27	0.03	down
YER061C	CEM1	2.16	0.01	down
YER085C	YER085C	7.44	0	down
YER132C	PMD1	2.11	0.01	down
YEL076C-A	YEL076C-A	2.42	0	down
YFL060C	SNO3	2.47	0	down
YFL059W	SNZ3	4.86	0.03	down
YFR022W	ROG3	2.39	0.04	down
YFL053W	DAK2	3.1	0.04	down
YFR055W	IRC7	2.64	0.01	down
YFL041W	FET5	2.23	0.02	down
YFL067W	YFL067W	2.62	0.03	down
YFL025C	BST1	2.88	0	down
YGL258W	VEL1	2.33	0.02	down
YGL171W	ROK1	2.28	0.01	down
YGL163C	RAD54	2.08	0	down
YGL134W	PCL10	3.45	0.02	down
YGL263W	COS12	3.33	0.02	down
YGL081W	YGL081W	2.9	0.01	down
YGL078C	DBP3	2.45	0.01	down
YGL021W	ALK1	2.41	0	down
YGR138C	TPO2	2.39	0.03	down
YGR144W	THI4	5.23	0.02	down
YGR162W	TIF4631	2.68	0.03	down
YGL258W-A	YGL258W-A	2.27	0.03	down
YGR250C	YGR250C	2.12	0.05	down
YHR035W	YHR035W	2.11	0	down
YHR044C	DOG1	2.32	0.02	down
YHR048W	YHK8	2.2	0.03	down
YHR126C	ANS1	4.01	0.01	down
YHR202W	YHR202W	2.33	0	down
YHR212W-A	YHR212W-A	2.94	0.02	down
YHR213W	YHR213W	2.33	0.01	down
YHR216W	IMD2	3.75	0.01	down
YHL016C	DUR3	3.14	0	down
YJL222W	VTH2	2.09	0	down
YJL160C	YJL160C	4.39	0.01	down
YJL156C	SSY5	2.09	0	down
YJL076W	NET1	3.43	0	down
YJL037W	IRC18	5	0	down
YJL028W	YJL028W	2.18	0.04	down
YJL027C	YJL027C	2.35	0.01	down
YJR047C	ANB1	3.39	0	down
YJL200C	ACO2	2.31	0.04	down
YJL198W	PHO90	2.34	0.01	down
YJR124C	YJR124C	2.59	0.02	down
YJR130C	STR2	2.13	0	down
YJR152W	DAL5	2.06	0	down
YJR155W	AAD10	2.31	0	down
YKL155C	RSM22	2.5	0.01	down
YKL124W	SSH4	2.33	0.02	down
YKL029C	MAE1	3.48	0	down
YKR015C	YKR015C	2.83	0.01	down
YKR044W	UIP5	2.04	0.02	down
YKR072C	SIS2	2.15	0.03	down
YKR079C	TRZ1	2.36	0.01	down
YKR080W	MTD1	4.71	0.01	down
YKR086W	PRP16	2.43	0	down
YKR092C	SRP40	2.47	0	down
YKR096W	YKR096W	2.16	0	down
YKR099W	BAS1	2.32	0	down
YKR104W	YKR104W	2.03	0	down
YKL184W	SPE1	3.06	0	down
YLR456W	YLR456W	2.24	0.03	down
YLR004C	THI73	9.59	0.03	down
YLR032W	RAD5	2.29	0.01	down
YLR058C	SHM2	2.93	0.02	down
YLR134W	PDC5	2.15	0.04	down
YLR159W	YLR159W	2.02	0	down
YLR237W	THI7	6.15	0.02	down
YLR242C	ARV1	2.27	0.01	down
YLR308W	CDA2	4.18	0.03	down
YLR326W	YLR326W	2.53	0.03	down
YLR359W	ADE13	2.65	0.02	down
YML043C	RRN11	2.06	0	down
YMR093W	UTP15	2.14	0.01	down
YMR101C	SRT1	2.03	0.04	down
YMR104C	YPK2	2.41	0.03	down
YMR120C	ADE17	2.02	0.03	down
YML109W	ZDS2	2.41	0	down
YMR147W	YMR147W	2.46	0.01	down
YMR187C	YMR187C	2.15	0.01	down
YMR207C	HFA1	2.07	0.03	down
YMR219W	ESC1	2.23	0.01	down
YMR239C	RNT1	2.05	0.01	down
YMR244W	YMR244W	3.15	0.04	down
YMR306W	FKS3	3.42	0.01	down
YNL334C	SNO2	2.12	0.04	down
YNL333W	SNZ2	4.72	0.03	down
YNL268W	LYP1	2.17	0.01	down
YNL248C	RPA49	2.14	0.03	down
YNL247W	YNL247W	2.11	0.01	down
YNL240C	NAR1	2.06	0.01	down
YNL234W	YNL234W	2.4	0.01	down
YNL186W	UBP10	2.08	0.01	down
YNL183C	NPR1	2.84	0	down
YNL142W	MEP2	3.98	0	down
YNL117W	MLS1	7.11	0.03	down
YNL065W	AQR1	3.11	0	down
YNR050C	LYS9	2.44	0.03	down
YNR057C	BIO4	2.11	0.03	down
YNR058W	BIO3	2.28	0.02	down
YNR062C	YNR062C	7.71	0.04	down
YNR063W	YNR063W	2.08	0.01	down
YNR065C	YNR065C	2.11	0	down
YNR066C	YNR066C	3.32	0	down
YOL162W	YOL162W	3	0.03	down
YOR371C	GPB1	2.59	0	down
YOR378W	YOR378W	3.9	0	down
YOR384W	FRE5	2.67	0.04	down
YOL055C	THI20	3.6	0.01	down
YOL017W	ESC8	2.91	0.01	down
YOL155C	HPF1	2.52	0.02	down
YOR004W	UTP23	2.05	0.01	down
YOR030W	DFG16	2.09	0	down
YOR143C	THI80	4.09	0.01	down
YOR179C	SYC1	2.23	0.05	down
YOR192C	THI72	3.56	0.01	down
YOR195W	SLK19	2.08	0.02	down
YOR268C	YOR268C	2.13	0.02	down
YOR298W	MUM3	3.46	0.01	down
YOR306C	MCH5	2.33	0.04	down
YOR307C	SLY41	2.12	0.01	down
YOR308C	SNU66	2.01	0.01	down
YOR339C	UBC11	2.59	0	down
YOL163W	YOL163W	2.17	0.03	down
YPL214C	THI6	4.78	0.01	down
YPL212C	PUS1	2.88	0.01	down
YPL192C	PRM3	4.83	0.02	down
YPL187W	MF(ALPHA)1	2.19	0.01	down
YPL110C	GDE1	2.03	0.01	down
YPL093W	NOG1	2.06	0.02	down
YPL033C	SRL4	2.19	0.01	down
YPL258C	THI21	6.05	0.01	down
YPR015C	YPR015C	2.88	0.04	down
YPR048W	TAH18	2.16	0	down
YPR078C	YPR078C	12.24	0	down
YPR145W	ASN1	2.29	0	down
YPR157W	YPR157W	3.72	0.04	down
YPR196W	YPR196W	2.26	0	down
YPR123C	YPR123C	3.52	0.02	down
E. C11-48h
Gene ID	GeneSymbol	Fold Change	p-value	Regulation
YPR005C	HAL1	2.47	0	up
YGR157W	CHO2	2.02	0.01	up
YOR285W	RDL1	2.21	0.05	up
YFR017C	YFR017C	2.15	0.04	up
YKL071W	YKL071W	2.03	0.03	up
YLR327C	TMA10	4.25	0	up
YJR011C	YJR011C	2.14	0.02	up
YMR081C	ISF1	2.18	0.01	up
YGL158W	RCK1	12.66	0.01	up
YDR406W	PDR15	4.21	0.01	up
YDR073W	SNF11	3.64	0	up
YBR091C	TIM12	2.21	0.05	up
YOL109W	ZEO1	2.12	0.03	up
YGR243W	FMP43	11.67	0	up
YBR029C	CDS1	3.67	0	up
YIL172C	YIL172C	2.75	0.01	up
YNR034W-A	YNR034W-A	2.47	0	up
YLR056W	ERG3	2.29	0	up
YNL231C	PDR16	2.29	0.01	up
YJR073C	OPI3	2.19	0.01	up
YJL221C	FSP2	2.55	0	up
YFL014W	HSP12	2.58	0.01	up
YOL151W	GRE2	2.69	0.02	up
YMR206W	YMR206W	2.97	0	up
YOR100C	CRC1	2.39	0.01	up
YDR380W	ARO10	2.46	0.02	up
YDR256C	CTA1	5.51	0.03	up
YGR067C	YGR067C	2.78	0.01	up
YHR043C	DOG2	2.74	0.03	up
YHL020C	OPI1	2.85	0	up
YGR035C	YGR035C	8.62	0.01	up
YOL157C	YOL157C	2.01	0.04	up
YIL160C	POT1	5.43	0.01	up
YJR158W	HXT16	13.64	0.04	up
YNL237W	YTP1	2.06	0	up
YAL061W	BDH2	2.49	0.01	up
YAL064C-A	YAL064C-A	2.06	0	up
YJR115W	YJR115W	2.81	0.01	up
Q0110	BI2	3.01	0	up
YER067W	YER067W	6.2	0.01	up
YML047C	PRM6	2.34	0.04	up
YDL244W	THI13	2.04	0.02	up
YDR342C	HXT7	9.29	0	up
YDR031W	MIC14	2.24	0.02	up
YDR533C	HSP31	2.13	0.02	up
YEL070W	DSF1	4.14	0.01	up
YGR210C	YGR210C	2.25	0.02	up
YDL159W-A	YDL159W-A	3.05	0	up
YKR075C	YKR075C	5.22	0	up
YKR105C	VBA5	8.69	0.04	up
YNL018C	YNL018C	6.05	0.03	up
YBL043W	ECM13	2.95	0.02	up
YHR092C	HXT4	2.68	0	up
YGR153W	YGR153W	2.24	0.02	up
YOR178C	GAC1	4.25	0.02	up
YCR010C	ADY2	7.52	0.01	up
YGR066C	YGR066C	2.78	0.01	up
YJL153C	INO1	18.43	0.01	up
YDR502C	SAM2	2.12	0.05	up
YDL227C	HO	2.71	0.02	up
YFL052W	YFL052W	2.06	0.05	up
YNR014W	YNR014W	2.74	0	up
YDR277C	MTH1	3.28	0.01	up
YDL003W	MCD1	2.51	0.03	up
YBR117C	TKL2	2.63	0.05	up
YBR299W	MAL32	15.44	0	up
YBR072W	HSP26	2.98	0	up
YOR374W	ALD4	5.17	0	up
YDR497C	ITR1	3.83	0.01	up
Q0070	AI5_ALPHA	2.25	0.01	up
YOR009W	TIR4	2.61	0.04	up
Q0130	OLI1	2.27	0	up
YDL214C	PRR2	4.87	0.03	up
YLR254C	NDL1	2.04	0.02	up
YPL201C	YIG1	2.03	0.01	up
YMR280C	CAT8	2.94	0	up
YDR343C	HXT6	10.01	0	up
YDR536W	STL1	4.33	0.02	up
YPL068C	YPL068C	3.21	0	up
YNR071C	YNR071C	2.12	0.01	up
YOR049C	RSB1	6.72	0.04	up
YIL057C	YIL057C	11.5	0.01	up
YJR104C	SOD1	2.27	0	up
YMR003W	AIM34	2.09	0.01	up
YPL171C	OYE3	3.48	0	up
YCR045C	RRT12	2.08	0.01	down
YAL067C	SEO1	3.39	0.04	down
YPL167C	REV3	2.04	0.02	down
YDR341C	YDR341C	2.33	0.03	down
YOL163W	YOL163W	3.21	0.02	down
YOR339C	UBC11	2.16	0.01	down
YML123C	PHO84	2.71	0.01	down
YPR078C	YPR078C	2.02	0.01	down
YDR508C	GNP1	2.31	0	down
YLR058C	SHM2	2.42	0.03	down
YIR034C	LYS1	2.14	0	down
YLR446W	YLR446W	2.55	0	down
YPR035W	GLN1	2.12	0.04	down
YNL117W	MLS1	2.31	0.02	down
YGR087C	PDC6	2.54	0.02	down
YPR145W	ASN1	2.28	0.02	down
YOL162W	YOL162W	3.13	0.02	down
YBR296C	PHO89	2.25	0	down
YAL040C	CLN3	2.01	0.05	down
YKR093W	PTR2	2.26	0.03	down
YDR384C	ATO3	3.01	0.03	down
YJL160C	YJL160C	2.47	0.02	down
YMR207C	HFA1	2.03	0.01	down
YJL037W	IRC18	2.3	0.01	down
YHR216W	IMD2	4.06	0.04	down
YPL033C	SRL4	2.59	0.01	down
YGR108W	CLB1	2.1	0	down
YKL029C	MAE1	2.21	0.01	down
YLR432W	IMD3	2.25	0.02	down
YER060W-A	FCY22	3.24	0.03	down
YHR153C	SPO16	2.73	0.03	down
YOR192C	THI72	2.8	0.03	down
YPL192C	PRM3	2.15	0.01	down
YBL029W	YBL029W	2.87	0.01	down
F. C12-24h
Gene ID	GeneSymbol	Fold Change	p-value	Regulation
YPL171C	OYE3	2.03	0.03	up
YBL044W	YBL044W	2.3	0.01	up
YDL244W	THI13	2.53	0.02	up
YEL021W	URA3	3.43	0.02	down
Q0110	BI2	3.77	0.04	down
G. C12-48h
Gene ID	GeneSymbol	Fold Change	p-value	Regulation
YKR105C	VBA5	16.32	0.04	up
YHR214C-E	YHR214C-E	15.39	0.01	up
YNL018C	YNL018C	12.05	0.04	up
YCL018W	LEU2	7.81	0.05	up
Q0160	SCEI	2.79	0.02	up
YPL021W	ECM23	2.2	0.03	up
Q0130	OLI1	2.06	0.02	up
YDR340W		2.02	0.03	up

## Sheet: Additional Table 2
Additional Table 2. Validation of microarray data by qPCR upon exposure to C10 for 48h
Gene	Fold change (microarray)	Fold change (qPCR)
GRE1	9.35	8.61±0.04
HSP12	4.4	3.01±0.70
HXT5	3.78	5.20±0.62
ICT1	3.32	2.28±0.12
PDR5	3.5	5.76±0.45
YHB1	2.33	3.02±0.52

## Sheet: Additional Table 3
Additional Table 3. ROS levels in S. cerevisiae upon exposure to C9 and C10 for 24h
Control	C9	C10
1.00±0.27	2.10±0.3	1.78±0.00
Note: ROS levels in control cells without alkanes were set as 1. Three biological replicates were performed.

## Sheet: Additional Table 4
Additional Table 4. Yeast strains and plasmids used in this study
Strains or plasmids	Description	Source
S. cerevisiae strains
BY4741	MATa; his3∆1; leu2∆0; met15∆0; ura3∆0	ATCC
BYL2K	snq2::kanMX derived from BY4741	This study
BYL25K	pdr5::kanMX derived from BYL2K	This study
BYL251K	yor1::kanMX derived from BYL25K	This study
BYL2515K	pdr15::kanMX derived from BYL25K	This study
Plasmids
pYLYOR1	Ampr, YOR1 gene cloned into pYES2 at SacI and XhoI sites	This study
pYLSNQ2	Ampr, SNQ2 gene cloned into pYES2 at SacI and XhoI sites	This study
pYLPDR5	Ampr, PDR5 gene cloned into pYES2 at SacI and XhoI sites	This study
pYLPDR15	Ampr, PDR15 gene cloned into pYES2 at HindIII and XbaI sites	This study

## Sheet: Additional Table 5
Additional Table 5. Primers used in this study
Application & genes	Primer names and sequencesa (5′→3′)
Gene deletion
YOR1	YOR1-delF: CTGTTTTTATATTCAAAAAGAGTAAAGCCGTTGCTATATACGAATcagctgaagcttcgtacgc
	YOR1-delR: ATATAAATAAATAAAAGAGAAAAATCATGCAACAAATAATATAAAgcataggccactagtggatctg
	YOR1UF1: TTTCCTACAAATAGATCTGCTGTCC
	YOR1UR1: GTCCACAATATATTCACCTGTAGGC
SNQ2	SNQ2-delF: AGTGGATAGAATAACACAGCTACCAAAATACGTAAAGAGAATTCAcagctgaagcttcgtacgc
	SNQ2-delR: AAAGGCAGATGAATGCACAAAATGTTAAGTTATCTGAAGCCCACAgcataggccactagtggatctg
	SNQ2UF1: CACCACTTTTTATGCTTGTATATGCT
	SNQ2UR1: GTCCTGTCAGCATTTTTGTTAGTTT
PDR5	PDR5-delF: CTTTTAAGTTTTCGTATCCGCTCGTTCGAAAGACTTTAGACAAAAcagctgaagcttcgtacgc
	PDR5-delR: GTCCATCTTGGTAAGTTTCTTTTCTTAACCAAATTCAAAATTCTAgcataggccactagtggatctg
	PDR5UF1: TTGAACGTAATCTGAGCAATACAAA
	PDR5UR1: TACCTAAAACGACTAGCAATTCACC
PDR15	PDR15-delF: ACACACACACACACAAGCAAACACACTTATAATTATCAAAAACCTcagctgaagcttcgtacgc
	PDR15-delR: TATAATAAAAAGATAATATAACTAAAAAAAAGGAAAATAACGTCAgcataggccactagtggatctg
	PDR15UF1: GAGGGAAAAGAATACTGCTACTGCT
	PDR15UR1: GATGTTAGCGAAAGTTGACTGGTAT
KanMX	KanD: GCGTTTCCCTGCTCGCAGGT
qPCR
GRE1	GRE1F1: AAGTGCCACCACCAGTGCCG
	GRE1R1: CCTCAACGCCAGCAGCCACA
HSP12	HSP12F1: AAGGTGTCCACGACTCTGCCGA
	HSP12R1: ACTTGGACTTGGCGGCTCCCA
HXT5	HXT5F1: ACCTCCGATAGCGCAGCCGAT
	HXT5R1: AGCACCCGTGCAAACGGGAC
ICT1	ICTF1: TGCAATGCTGGCGCCTCTGA
	ICTR1: GCTGCCTCGTCGATGGCGTT
PDR5	PDR5F1: AGGGAACGCCCCTCAAGGACT
	PDR5R1: CCAGCTGCAGACGCGTTGGA
YHB1	YHB1F1: GGCGCACAACCAAATGCC TTG G
	YHB1R1: AGGCACGATGCTTGTGGCCA
ACT1	ACT1F: ACCTTGGTGTCTTGGTCTACCGACG
	ACT1R: TGTGTAAAGCCGGTTTTGCCGGT
Overexpression
YOR1	YOR1F2: GGTACCGAGCTCTAAACAATGTCCATTACCGTGGGGGATGCAGTT
	YOR1R2: TGCATGCTCGAGCTAATGGTGATGGTGATGATGACTTCTGTTCTCGAAATCATTTTCC
SNQ2	SNQ2F2: GGTACCGAGCTCTAAACAATGTCCAATATCAAAAGCACGCAAGAT
	SNQ2R2: TGCATGCTCGAGCTAATGGTGATGGTGATGATGCTGCTTCTTTTTCCTTATGTTTT
PDR5	PDR5F2: GGTACCGAGCTCTAAACAATGTCCGAGGCCAAGCTTAACAATAA
	PDR5R2: TGCATGCTCGAGCTAATGGTGATGGTGATGATGTTTCTTGGAGAGTTTACCGTTC
PDR15	PDR15F2: AATATTAAGCTTAAACAATGTCCTCAGATATCAGAGACGTAGAGGAAC
	PDR15R2: CGGCCCTCTAGACTAATGGTGATGGTGATGATGCTTCTTGGGTTTTTCGGAAATC
